# Supplementary material for: The Role of the Right Language Network and the Multiple‐Demand Network in Verbal Semantics: Insights From an Activation Likelihood Estimation Meta‐Analysis of 561 Functional Neuroimaging Studies
Source: Hum Brain Mapp. 2025 Dec 20;46(18):e70415. doi: 10.1002/hbm.70415 (PMC12718395; doi:10.1002/hbm.70415)
Supplement: Supplementary file 5 — Table S1: List of studies included in the Semantic Cognition meta‐analysis. Studies have been categorised based on type of stimuli (single words/word pairs or sentences/narratives); modality (visual or auditory or both), type of task (choice or comprehension or production/internal generation (thinking about the right answer)); task demands (high task demands or low task demands), and whether the study was included in the subset analysed in the choice tasks contrasts. Number of participants is provided (N). The coordinates ( X, Y and Z ) are provided in MNI space; coordinates from papers using Talairach coordinates have been converted to MNI using the Lancaster transform (‘icbm2tal’) via GingerALE (Laird et al. 2010; Lancaster et al. 2007). Additionally, tasks used in experiments, as well as the contrasts used for the analysis are described in the column Task summary & Contrast. Table S2: List of studies included in the Semantic Control ALE meta‐analysis. Studies have been categorised based on type of stimuli (single words/word pairs or sentences/narratives); modality (visual or auditory or both), type of task (choice or comprehension or production/internal generation (thinking about the right answer)); and task demands (high task demands or low task demands). Number of participants is provided (N). The coordinates ( X, Y and Z ) are provided in MNI space; coordinates from papers using Talairach coordinates have been converted to MNI using the Lancaster transform (‘icbm2tal’) via GingerALE (Laird et al. 2010; Lancaster et al. 2007). Additionally, tasks used in experiments, as well as the contrasts used for the analysis are described in the column Task summary & Contrast. Table S3: List of studies included in the Nonverbal Theory of Mind ALE meta‐analysis. Studies have been categorised based on type of task (choice or comprehension); and the type of Theory of Mind required to perform (contrast—inferring intention or mental state or predicting behaviour or false belief [file HBM-46-e70415-s007.xlsx]

## Sheet: Supplementary Table 1
Supplementary Table 1.
List of studies included in the Semantic Cognition meta-analysis. Studies have been categorised based on type of stimuli (Single words/Word pairs or Sentences/Narratives); modality (visual or auditory or both), type of task (choice or comprehension or production/internal generation (thinking about the right answer)); task demands (high task demands or low task demands), and whether the study was …
Author, Year	Stimuli	Modality	Tasktype	External Task Demands	subset?	N	X	Y	Z	Task summary & Contrast
Booth, J. R., Lu, D., Burman, D. D., Chou, T. L., Jin, Z., Peng, D. L., ... & Liu, L. (2006). Specialization of phonological and semantic processing in Chinese word reading. Brain research, 1071(1), 197-207.	words	visual	choice	high	no	13	-39	-57	18	Task 1 (Phonology): 3 words, does the third one ryhme with one of the first two stimuli? Task 2 (Semantic): 3 words, is the 3rd associated (low or high) with one of the first two stimuli? Control: 3 symbols //, is the 3rd the same as one of the first two stimuli? Selected: Task 2 > Task 1 Lexical fMRI
	words	visual	choice	high	no	13	-24	-3	48	0
	words	visual	choice	high	no	13	-36	42	-21	0
Demonet, J. F., Chollet, F., Ramsay, S., Cardebat, D., Nespoulous, J. L., Wise, R., ... & Frackowiak, R. (1992). The anatomy of phonological and semantic processing in normal subjects. Brain, 115(6), 1753-1768.	words	auditory	choice	high	yes	9	-48	-55	42	Task 1 (Phonology): non-words, select if there is a syllable with b after a syllable with d Task 2 (Semantic): words, select if the adjective is positive, and noun is smaller than a chicken Control: tones, select if it's rising Selected: Task 2 > Task 1 Auditory PET
	words	auditory	choice	high	yes	9	-50	-55	38	0
	words	auditory	choice	high	yes	9	-50	-55	33	0
	words	auditory	choice	high	yes	9	-20	38	41	0
	words	auditory	choice	high	yes	9	-20	37	37	0
	words	auditory	choice	high	yes	9	-18	39	32	0
	words	auditory	choice	high	yes	9	-1	-60	28	0
	words	auditory	choice	high	yes	9	-1	-60	24	0
	words	auditory	choice	high	yes	9	-42	-41	-18	0
Devlin, J. T., Matthews, P. M., & Rushworth, M. F. (2003). Semantic processing in the left inferior prefrontal cortex: a combined functional magnetic resonance imaging and transcranial magnetic stimulation study. Journal of cognitive neuroscience, 15(1), 71-84.	words	visual	choice	high	no	12	-10	52	-8	Task 1 (Phonology): word below a line, is it 2 syllables or not? Task 2 (Semantic): word below a line, is it man-made or natural? Control: word below a line, is it shorter than the line? Selected: Task 2 > Task 1 Lexical fMRI
	words	visual	choice	high	no	12	-14	44	-8	0
	words	visual	choice	high	no	12	-20	30	48	0
	words	visual	choice	high	no	12	-42	-66	28	0
	words	visual	choice	high	no	12	-4	-56	28	0
Fletcher, P. C., Happe, F., Frith, U., Baker, S. C., Dolan, R. J., Frackowiak, R. S., & Frith, C. D. (1995). Other minds in the brain: a functional imaging study of “theory of mind” in story comprehension. Cognition, 57(2), 109-128.	sentences	visual	comprehension	low	no	6	-42	17	-19	Task 1 (Non-ToM): stories of characters, questions about reasons for phsycial things (why did the alarm go off?) Task 2 (ToM): stories with characters, questions about intent of characters Control: unlinked sentences with characters, questions about them Selected: Task 1 > Control Lexical PET
	sentences	visual	comprehension	low	no	6	48	17	-25	0
	sentences	visual	comprehension	low	no	6	-1	-64	11	0
	sentences	visual	comprehension	low	no	6	-44	-65	21	0
Gitelman, D. R., Nobre, A. C., Sonty, S., Parrish, T. B., & Mesulam, M. M. (2005). Language network specializations: an analysis with parallel task designs and functional magnetic resonance imaging. Neuroimage, 26(4), 975-985.	words	visual	choice	high	no	14	-15	-36	66	Task 1 (Phonology): are the 2 words homonyms / sound the same? Task 2 (Ortohgraphy): are the 2 words anagrams / same letters? Task 3 (Semantic): are the 2 words synonyms? Control: are the 2 strings of letters the same? Selected: Task 3 > Control Lexical fMRI
	words	visual	choice	high	no	14	-12	30	42	0
	words	visual	choice	high	no	14	-24	12	39	0
	words	visual	choice	high	no	14	-24	21	36	0
	words	visual	choice	high	no	14	-51	27	-3	0
	words	visual	choice	high	no	14	-48	15	9	0
	words	visual	choice	high	no	14	-54	27	24	0
	words	visual	choice	high	no	14	-9	15	60	0
	words	visual	choice	high	no	14	-39	-54	24	0
	words	visual	choice	high	no	14	-48	12	-15	0
	words	visual	choice	high	no	14	-42	0	-42	0
	words	visual	choice	high	no	14	-57	-45	3	0
	words	visual	choice	high	no	14	48	-15	-18	0
	words	visual	choice	high	no	14	51	-9	-9	0
	words	visual	choice	high	no	14	-51	-15	-9	0
	words	visual	choice	high	no	14	24	-72	-3	0
	words	visual	choice	high	no	14	15	-87	21	0
	words	visual	choice	high	no	14	-15	-45	-36	0
	words	visual	choice	high	no	14	6	-54	-33	0
	words	visual	choice	high	no	14	27	-78	-42	0
	words	visual	choice	high	no	14	15	-81	-36	0
Gourovitch, M. L., Kirkby, B. S., Goldberg, T. E., Weinberger, D. R., Gold, J. M., Esposito, G., ... & Berman, K. F. (2000). A comparison of rCBF patterns during letter and semantic fluency. Neuropsychology, 14(3), 353.	words	visual	production / internally generate	high	no	18	-1	69	2	Task 1 (Letter fluency): Generate words beginning with letter f etc Task 2 (Semantic): Generae words from a category Task 3 (?): Generate words from months or days of the week Selected: Task 2 > Task 1 Verbal PET
	words	visual	production / internally generate	high	no	18	-25	-15	-21	0
	words	visual	production / internally generate	high	no	18	-1	35	-17	0
	words	visual	production / internally generate	high	no	18	-8	35	-17	0
	words	visual	production / internally generate	high	no	18	-57	-24	-24	0
	words	visual	production / internally generate	high	no	18	47	-65	15	0
Homae, F., Yahata, N., & Sakai, K. L. (2003). Selective enhancement of functional connectivity in the left prefrontal cortex during sentence processing. Neuroimage, 20(1), 578-586.	sentences	visual & auditory	choice	high	no	10	-51	27	-6	Task 1 (Sentences): dialog, is a phrase out of context? Task 2 (Phrases): phrases in random order, are there non-words included? Control (Phonology?): non-words, are they phonologically the same? Selected: Task 2 > Control Selected: Task 1 > Control Auditory OR Lexical fMRI
	sentences	visual & auditory	choice	high	no	10	-45	15	48	0
	sentences	visual & auditory	choice	high	no	10	-63	-36	-6	0
	sentences	visual & auditory	choice	high	no	10	63	-36	-3	0
	sentences	visual & auditory	choice	high	no	10	-57	-54	27	0
	sentences	visual & auditory	choice	high	no	10	-45	24	-9	0
	sentences	visual & auditory	choice	high	no	10	-57	24	12	0
	sentences	visual & auditory	choice	high	no	10	-42	24	48	0
	sentences	visual & auditory	choice	high	no	10	-60	-54	12	0
	sentences	visual & auditory	choice	high	no	10	66	-36	-3	0
	sentences	visual & auditory	choice	high	no	10	-48	-54	30	0
Kotz, S. A., Cappa, S. F., von Cramon, D. Y., & Friederici, A. D. (2002). Modulation of the lexical-semantic network by auditory semantic priming: An event-related functional MRI study. Neuroimage, 17(4), 1761-1772.	words	auditory	choice	high	yes	13	-24	15	-5	Task: 2 words presented. Is the 2nd a real word? condition A (Associative): the 2 words presented are associatively linked condition B (Categorical): the 2 words presented are categorically linked condition C (Unrelated): the 2 words presented are unrelated condition D (Word-pseudoword): the first word is a word, 2nd is pseudoword condition E (Pseudoword - pseudoword): the 2 words presented are p…
	words	auditory	choice	high	yes	13	-33	9	5	0
	words	auditory	choice	high	yes	13	-14	14	0	0
	words	auditory	choice	high	yes	13	-46	-67	23	0
	words	auditory	choice	high	yes	13	-56	-44	37	0
	words	auditory	choice	high	yes	13	-37	-61	38	0
	words	auditory	choice	high	yes	13	54	-50	9	0
Kuperberg, G. R., McGuire, P. K., Bullmore, E. T., Brammer, M. J., Rabe-Hesketh, S., Wright, I. C., ... & David, A. S. (2000). Common and distinct neural substrates for pragmatic, semantic, and syntactic processing of spoken sentences: an fMRI study. Journal of Cognitive Neuroscience, 12(2), 321-341.	sentences	auditory	choice	high	no	4	-42	-44	-7	Task: does the sentence make sense? condition A: normal sentences condition B: sentences where a word semantically doesn't match condition C: sentences where a word grammatically doesn't match condition D: random words Selected: condition A > condition D Auditory fMRI
	sentences	auditory	choice	high	no	4	-33	-45	10	0
	sentences	auditory	choice	high	no	4	51	-25	1	0
	sentences	auditory	choice	high	no	4	-45	-53	24	0
	sentences	auditory	choice	high	no	4	39	13	-9	0
	sentences	auditory	choice	high	no	4	-20	-82	-4	0
	sentences	auditory	choice	high	no	4	-11	-53	23	0
	sentences	auditory	choice	high	no	4	22	18	-21	0
	sentences	auditory	choice	high	no	4	-2	-71	-5	0
	sentences	auditory	choice	high	no	4	-12	-73	-12	0
	sentences	auditory	choice	high	no	4	-6	19	-9	0
Mummery, C. J., Patterson, K., Hodges, J. R., & Price, C. J. (1998). Functional neuroanatomy of the semantic system: divisible by what?. Journal of cognitive neuroscience, 10(6), 766-777.	words	visual	choice	high	no	10	-48	-72	35	Task 1 (Semantic, Colour): probe word & 2 options, which of these is the same colour as probe? Task 2 (Semantic, Locatoin): probe word & 2 options, which of these is in the same location as as probe? Task 3 (Phonology): probe word & 2 options, which of these has the same number of syllables as probe? Selected: Task 1 > Task 3 Selected: Task 2 > Task 3 Lexical PET
	words	visual	choice	high	no	10	-59	-25	-8	0
	words	visual	choice	high	no	10	-31	-32	-19	0
	words	visual	choice	high	no	10	-47	-24	-19	0
	words	visual	choice	high	no	10	-5	66	18	0
	words	visual	choice	high	no	10	-14	58	-15	0
	words	visual	choice	high	no	10	-34	19	-24	0
Nichelli, P., Grafman, J., Pietrini, P., Clark, K., Lee, K. Y., & Miletich, R. (1995). Where the brain appreciates the moral of a story. Neuroreport: An International Journal for the Rapid Communication of Research in Neuroscience.	sentences	visual	choice	high	yes	9	-31	-58	47	Fables presented Task 1: does the fable have font modifications? Task 2: does the fable have grammatical errors? Task 3: does the fable have characters with specific semantics e.g. scales? Task 4: does the fable have a moral? selected: Task 3 > 1 Visual
	sentences	visual	choice	high	yes	9	-22	25	43	0
	sentences	visual	choice	high	yes	9	9	56	-19	0
Price, C. J., Moore, C. J., Humphreys, G. W., & Wise, R. J. (1997). Segregating semantic from phonological processes during reading. Journal of cognitive neuroscience, 9(6), 727-733.	words	visual	choice	high	no	6	-31	-58	47	Task 1 (Phonology): Does the word have 2 syllables or 3? Task 2 (Semantic): Is the object living or not? Selected: Task 2 > Task 1 Lexical PET
	words	visual	choice	high	no	6	-22	25	43	0
	words	visual	choice	high	no	6	9	56	-19	0
Raposo, A., Moss, H. E., Stamatakis, E. A., & Tyler, L. K. (2006). Repetition suppression and semantic enhancement: an investigation of the neural correlates of priming. Neuropsychologia, 44(12), 2284-2295.	words	visual	choice	high	yes	15	10	-51	-20	Task: words presented, is it concrete or abstract? condition 1: 2 consecutive words are the same condition 2: 2 consecutive words are related condition 3: 2 consecutive words are unrelated Selected: condition 3 > condition 1 Lexical fMRI
	words	visual	choice	high	yes	15	23	-72	-23	0
	words	visual	choice	high	yes	15	29	-64	-26	0
	words	visual	choice	high	yes	15	29	-24	8	0
	words	visual	choice	high	yes	15	40	-39	3	0
	words	visual	choice	high	yes	15	34	-57	14	0
	words	visual	choice	high	yes	15	-42	5	27	0
	words	visual	choice	high	yes	15	-51	24	12	0
	words	visual	choice	high	yes	15	-53	15	17	0
	words	visual	choice	high	yes	15	-3	-32	-4	0
	words	visual	choice	high	yes	15	-10	-43	-11	0
	words	visual	choice	high	yes	15	-33	-38	-2	0
Roskies, A. L., Fiez, J. A., Balota, D. A., Raichle, M. E., & Petersen, S. E. (2001). Task-dependent modulation of regions in the left inferior frontal cortex during semantic processing. Journal of cognitive neuroscience, 13(6), 829-843.	words	visual	choice	high	no	20	0	-27	-22	Task 1 (Phonology): Do the words rhyme? Task 2 (Semantic): Are the words synonyms? Selected: Task 2 > Task 1 Lexical PET
	words	visual	choice	high	no	20	-11	69	-9	0
	words	visual	choice	high	no	20	-13	55	24	0
	words	visual	choice	high	no	20	-23	26	36	0
	words	visual	choice	high	no	20	-26	3	29	0
	words	visual	choice	high	no	20	-26	-21	-2	0
	words	visual	choice	high	no	20	-37	26	-31	0
	words	visual	choice	high	no	20	-39	25	-20	0
	words	visual	choice	high	no	20	-41	-58	35	0
	words	visual	choice	high	no	20	-43	44	-17	0
	words	visual	choice	high	no	20	-52	-7	-19	0
	words	visual	choice	high	no	20	-5	43	-31	0
	words	visual	choice	high	no	20	-5	28	-32	0
	words	visual	choice	high	no	20	-54	23	-8	0
	words	visual	choice	high	no	20	-53	16	46	0
	words	visual	choice	high	no	20	-6	-58	17	0
	words	visual	choice	high	no	20	13	43	11	0
	words	visual	choice	high	no	20	17	-91	-25	0
	words	visual	choice	high	no	20	23	20	42	0
	words	visual	choice	high	no	20	41	-25	-25	0
	words	visual	choice	high	no	20	58	4	-15	0
	words	visual	choice	high	no	20	9	-72	-26	0
Wirth, M., Jann, K., Dierks, T., Federspiel, A., Wiest, R., & Horn, H. (2011). Semantic memory involvement in the default mode network: a functional neuroimaging study using independent component analysis. Neuroimage, 54(4), 3057-3066.	words	visual	choice	high	no	21	-48	17	-28	Task 1 (Phonology): Is the word 2 syllables or not? Task 2 (Semantic): Is the word living or not? Task 3 (Perceptual): Does the word contain identical letters? Selected: Task 2 > Task 1 Lexical fMRI
	words	visual	choice	high	no	21	-53	-20	-11	0
	words	visual	choice	high	no	21	-57	-68	21	0
	words	visual	choice	high	no	21	27	-86	-32	0
	words	visual	choice	high	no	21	-5	38	53	0
	words	visual	choice	high	no	21	-2	38	-11	0
	words	visual	choice	high	no	21	-2	-56	12	0
Gurd, J. M., Amunts, K., Weiss, P. H., Zafiris, O., Zilles, K., Marshall, J. C., & Fink, G. R. (2002). Posterior parietal cortex is implicated in continuous switching between verbal fluency tasks: an fMRI study with clinical implications. Brain, 125(5), 1024-1038.	words	auditory	production / internally generate	high	no	11	-3	25	38	Task 1 (Semantic): generate 3-word strings, each word from a different category Task 2 (Sequence): generate 3-word strings, from a known ordered list e.g. months / letters Selected: Task 1 > Task 2 Verbal fMRI
	words	auditory	production / internally generate	high	no	11	10	26	31	0
	words	auditory	production / internally generate	high	no	11	-33	45	23	0
	words	auditory	production / internally generate	high	no	11	38	53	19	0
	words	auditory	production / internally generate	high	no	11	-38	24	-17	0
	words	auditory	production / internally generate	high	no	11	42	28	-19	0
	words	auditory	production / internally generate	high	no	11	-37	8	27	0
	words	auditory	production / internally generate	high	no	11	9	-88	-43	0
Thioux, M., Pesenti, M., Costes, N., De Volder, A., & Seron, X. (2005). Task-independent semantic activation for numbers and animals. Cognitive Brain Research, 24(2), 284-290.	words	visual	choice	high	yes	6	-47	-23	-37	Task 1 (Comparison): Is it larger / more ferocious than X? Task 2 (Classification): Is it even / a mammal? Control: Is it written in plain characters? condition A: numbers condition B: animals Selected: condition B > condition A Lexical PET
	words	visual	choice	high	yes	6	21	-85	-10	0
von Kriegstein, K., Eger, E., Kleinschmidt, A., & Giraud, A. L. (2003). Modulation of neural responses to speech by directing attention to voices or verbal content. Cognitive Brain Research, 17(1), 48-55.	sentences	auditory	choice	high	yes	14	-67	-18	-5	Task 1 (Perceptual): Is the voice the target voice? Task 2 (Semantic): Is the content of the sentence the target? Control: Speech envelopes (?) Selected: Task 2 > Control Auditory fMRI
	sentences	auditory	choice	high	yes	14	-64	-41	-3	0
	sentences	auditory	choice	high	yes	14	69	-6	-22	0
	sentences	auditory	choice	high	yes	14	-28	-63	-1	0
	sentences	auditory	choice	high	yes	14	27	-53	0	0
	sentences	auditory	choice	high	yes	14	34	-56	-6	0
	sentences	auditory	choice	high	yes	14	-41	-71	10	0
	sentences	auditory	choice	high	yes	14	40	-94	4	0
	sentences	auditory	choice	high	yes	14	-64	-10	-19	0
Xiao, Z., Zhang, J. X., Wang, X., Wu, R., Hu, X., Weng, X., & Tan, L. H. (2005). Differential activity in left inferior frontal gyrus for pseudowords and real words: An event‐related fMRI study on auditory lexical decision. Human brain mapping, 25(2), 212-221.	words	auditory	choice	high	no	14	-50	-59	22	Task 1: Is it a real word? condition A: real word condition B: pseudoword Selected: condition A > condition B Auditory fMRI
	words	auditory	choice	high	no	14	55	-47	14	0
	words	auditory	choice	high	no	14	-10	-41	31	0
Cappa, S. F., Perani, D., Schnur, T., Tettamanti, M., & Fazio, F. (1998). The effects of semantic category and knowledge type on lexical-semantic access: a PET study. Neuroimage, 8(4), 350-359.	words	visual	choice	high	no	13	-46	27	16	Task 1 (Rest): Close your eyes Task 2 (Pseudowords): does the pseudoword contain the letter e? Task 3 (Semantic): animal presented, does the animal have a longer tail than its body? Task 4 (Semantic): animal presented, is the animal found in Italy? Task 5 (Semantic): tool presented, is the tool more wide or more long? Task 6 (Semantic): tool presented, is the tool used for food prep? Selected: Ta…
	words	visual	choice	high	no	13	-44	-73	30	0
	words	visual	choice	high	no	13	-11	28	47	0
	words	visual	choice	high	no	13	-14	40	37	0
	words	visual	choice	high	no	13	1	-59	15	0
	words	visual	choice	high	no	13	47	-76	34	0
Dapretto, M., & Bookheimer, S. Y. (1999). Form and content: dissociating syntax and semantics in sentence comprehension. Neuron, 24(2), 427-432.	sentences	auditory	choice	high	yes	8	-51	22	-10	Task: 2 sentences presented, do they mean the same? condition A (syntatic): the sentences presented differ in syntax (active vs passive etc) condition B (semantic): the sentences presented differ in one word (synonym or different) Selected: condition B > condition A Auditory fMRI
Davis, M. H., Meunier, F., & Marslen-Wilson, W. D. (2004). Neural responses to morphological, syntactic, and semantic properties of single words: an fMRI study. Brain and language, 89(3), 439-449.	words	visual	choice	high	no	11	-63	-42	-3	Task 1: 2 words presented one after the other, is the 2nd a synonym of the 1st? Task 2: 2 strings of letters presented, does the 2nd contain letters from the 1st? Selected: Task 1 > Task 2 Lexical fMRI
	words	visual	choice	high	no	11	-45	-42	-12	0
	words	visual	choice	high	no	11	-6	27	-42	0
	words	visual	choice	high	no	11	-48	30	-15	0
	words	visual	choice	high	no	11	-33	27	-12	0
	words	visual	choice	high	no	11	-48	24	18	0
	words	visual	choice	high	no	11	-18	-9	-15	0
	words	visual	choice	high	no	11	9	27	42	0
	words	visual	choice	high	no	11	33	-12	60	0
Devlin, J. T., Russell, R. P., Davis, M. H., Price, C. J., Moss, H. E., Fadili, M. J., & Tyler, L. K. (2002). Is there an anatomical basis for category-specificity? Semantic memory studies in PET and fMRI. Neuropsychologia, 40(1), 54-75.	words	visual	choice	high	yes	12	-28	2	-26	Task 1 (Letters): does the string involve the letter x? Task 2 (Semantic): is the word presented a real word? Task 3 (Letters): 3 strings of letters presetned, is the 4th one (in capitals) same as the other 3? Task 4 (Semantic): 3 words presented, is the 4th one in the same category? Selected: Task 2 > Task 1 Visual PET & fMRI
	words	visual	choice	high	yes	12	-34	16	-20	0
	words	visual	choice	high	yes	12	-62	-20	-6	0
	words	visual	choice	high	yes	12	42	12	-26	0
	words	visual	choice	high	yes	12	32	6	-50	0
	words	visual	choice	high	yes	12	44	-8	-40	0
	words	visual	choice	high	yes	12	-40	-12	-34	Task 1 (Letters): does the string involve the letter x? Task 2 (Semantic): is the word presented a real word? Task 3 (Letters): 3 strings of letters presetned, is the 4th one (in capitals) same as the other 3? Task 4 (Semantic): 3 words presented, is the 4th one in the same category? Selected: Task 4 > Task 3 Visual PET & fMRI
	words	visual	choice	high	yes	12	-36	-32	-20	0
	words	visual	choice	high	yes	12	-28	12	-30	0
	words	visual	choice	high	yes	12	-48	36	-4	0
	words	visual	choice	high	yes	12	-44	18	26	0
	words	visual	choice	high	yes	12	-6	34	46	0
	words	visual	choice	high	yes	12	18	-84	-32	0
	words	visual	choice	high	yes	12	-58	-38	-2	same but fMRI instead of PET
	words	visual	choice	high	yes	12	-64	-44	-2	0
	words	visual	choice	high	yes	12	-46	30	-8	0
	words	visual	choice	high	yes	12	-48	36	4	0
	words	visual	choice	high	yes	12	-48	24	24	0
	words	visual	choice	high	yes	12	48	40	12	0
	words	visual	choice	high	yes	12	48	46	-8	0
	words	visual	choice	high	yes	12	46	30	28	0
	words	visual	choice	high	yes	12	34	22	-8	0
	words	visual	choice	high	yes	12	-2	40	40	0
	words	visual	choice	high	yes	12	-6	18	50	0
	words	visual	choice	high	yes	12	-4	26	46	0
	words	visual	choice	high	yes	12	-20	26	46	0
	words	visual	choice	high	yes	12	-44	40	26	0
	words	visual	choice	high	yes	12	-38	-62	40	0
	words	visual	choice	high	yes	12	-44	-74	40	0
	words	visual	choice	high	yes	12	-46	-62	24	0
	words	visual	choice	high	yes	12	38	-62	40	0
	words	visual	choice	high	yes	12	-6	-56	22	0
	words	visual	choice	high	yes	12	-6	-82	-28	0
	words	visual	choice	high	yes	12	6	-78	-20	0
	words	visual	choice	high	yes	12	-36	-44	-32	0
	words	visual	choice	high	yes	12	-38	-50	-24	0
	words	visual	choice	high	yes	12	-52	-66	-20	0
	words	visual	choice	high	yes	12	-4	-22	8	0
	words	visual	choice	high	yes	12	-18	-6	14	0
	words	visual	choice	high	yes	12	8	-82	-28	0
Baumgaertner, A., Weiller, C., & Büchel, C. (2002). Event-related fMRI reveals cortical sites involved in contextual sentence integration. Neuroimage, 16(3), 736-745.	sentences	visual	comprehension	low	no	9	-42	-66	33	condition A: sentence stem presented, expected ending presented after condition B: sentence stem presented, unexpected but meaningful ending presented after condition C: sentence stem presented, unrelated ending presented after condition D: sentence stem presented, pseudoword ending presented after Selected: conditions A & B & C > condition D Visual fMRI
	sentences	visual	comprehension	low	no	9	-63	-42	0	0
	sentences	visual	comprehension	low	no	9	-60	-48	-12	0
	sentences	visual	comprehension	low	no	9	-30	24	48	0
	sentences	visual	comprehension	low	no	9	-54	-3	-30	0
Grossman, M., Koenig, P., DeVita, C., Glosser, G., Alsop, D., Detre, J., & Gee, J. (2002). The neural basis for category-specific knowledge: an fMRI study. Neuroimage, 15(4), 936-948.	words	visual	choice	high	no	16	-55	-72	-6	Task: is the word pleasant or unpleasant? condition A (semantic): different categories of words condition B (pseudo): pseudowords Selected: condition A > condition B Visual fMRI
	words	visual	choice	high	no	16	-21	54	4	0
	words	visual	choice	high	no	16	-12	-71	7	0
Grossman, M., Koenig, P., DeVita, C., Glosser, G., Alsop, D., Detre, J., & Gee, J. (2002). Neural representation of verb meaning: an fMRI study. Human brain mapping, 15(2), 124-134.	words	visual	choice	high	no	16	-68	-49	15	Task: verbs presented, rate "pleasentness" of the verb Baseline: pseudowords (in 2 block, and pseudofont in another) visual fMRI
	words	visual	choice	high	no	16	-4	43	-22	0
	words	visual	choice	high	no	16	1	-96	9	0
Hagoort, P., Indefrey, P., Brown, C., Herzog, H., Steinmetz, H., & Seitz, R. J. (1999). The neural circuitry involved in the reading of German words and pseudowords: a PET study. Journal of cognitive neuroscience, 11(4), 383-398.	words	visual	comprehension	low	no	10	-18	-50	1	Task: read silently or out loud condition A: real words condition B: pseudowords Selected: condition A > condition B (both silent and loud) Visual PET
	words	visual	comprehension	low	no	10	67	-35	18	0
	words	visual	comprehension	low	no	10	42	-22	6	0
	words	visual	comprehension	low	no	10	-53	-36	-14	0
	words	visual	comprehension	low	no	10	60	-48	7	0
	words	visual	comprehension	low	no	10	63	-28	-14	0
	words	visual	comprehension	low	no	10	14	-16	39	0
	words	visual	comprehension	low	no	10	-1	-13	54	0
Henke, K., Weber, B., Kneifel, S., Wieser, H. G., & Buck, A. (1999). Human hippocampus associates information in memory. Proceedings of the National Academy of Sciences, 96(10), 5884-5889.	words	visual	choice	high	yes	12	-55	23	3	Task1: read two words presented, are they related in meaning? Task 2: read two words presented, are they pleasant or unpleasant? Task 3: read two words presented, do they have less or more vowels than 6? Selected: Task 2 > Task 3 visual fMRI
	words	visual	choice	high	yes	12	42	-84	-51	0
	words	visual	choice	high	yes	12	72	-7	-32	0
	words	visual	choice	high	yes	12	46	8	-33	0
	words	visual	choice	high	yes	12	58	28	45	0
	words	visual	choice	high	yes	12	-10	20	7	0
	words	visual	choice	high	yes	12	-27	-93	-53	0
Herbster, A. N., Mintun, M. A., Nebes, R. D., & Becker, J. T. (1997). Regional cerebral blood flow during word and nonword reading. Human brain mapping, 5(2), 84-92.	words	visual	production / internally generate	low	no	10	-38	-33	-28	Task1: read it out condition A: regular word (pronounced as it is) condition B: irregular word condition C: pseudoword Task 2: letter strings, say "Hiya" as they appeared Selected: condition A > condition C Visual PET
	words	visual	production / internally generate	low	no	10	-40	-44	-26	Task1: read it out condition A: regular word (pronounced as it is) condition B: irregular word condition C: pseudoword Task 2: letter strings, say "Hiya" as they appeared Selected: Task 1 (condition A, B) > Task 2 Visual PET
	words	visual	production / internally generate	low	no	10	-64	-18	-2	0
	words	visual	production / internally generate	low	no	10	-49	1	-8	0
	words	visual	production / internally generate	low	no	10	-12	3	-9	0
	words	visual	production / internally generate	low	no	10	-7	-70	-7	0
	words	visual	production / internally generate	low	no	10	42	-80	-24	0
Binder, J. R., Frost, J. A., Hammeke, T. A., Bellgowan, P. S. F., Rao, S. M., & Cox, R. W. (1999). Conceptual processing during the conscious resting state: a functional MRI study. Journal of cognitive neuroscience, 11(1), 80-93.	words	auditory	choice	high	yes	30	-47	-71	38	Task 1 (Semantic): is the word found in the US and used by people? Task 2 (Phonology): does it include both d and b? Selected: Task 1 > Task 2 Auditory fMRI
	words	auditory	choice	high	yes	30	-7	-56	18	0
	words	auditory	choice	high	yes	30	-17	35	46	0
	words	auditory	choice	high	yes	30	-27	-38	-18	0
Joubert, S., Beauregard, M., Walter, N., Bourgouin, P., Beaudoin, G., Leroux, J. M., ... & Lecours, A. R. (2004). Neural correlates of lexical and sublexical processes in reading. Brain and language, 89(1), 9-20.	words	visual	comprehension	low	no	10	-53	-35	15	Task 1 (Semantic): read silently low-frequency words Task 2 (Pseudowords): read silently pseudowords Selected: Task 1 > Task 2 Visual fMRI
	words	visual	comprehension	low	no	10	-49	-23	12	0
	words	visual	comprehension	low	no	10	65	-22	18	0
	words	visual	comprehension	low	no	10	61	3	-3	0
	words	visual	comprehension	low	no	10	8	-75	24	0
	words	visual	comprehension	low	no	10	-50	-67	-32	0
Kuchinke, L., Jacobs, A. M., Grubich, C., Vo, M. L. H., Conrad, M., & Herrmann, M. (2005). Incidental effects of emotional valence in single word processing: an fMRI study. NeuroImage, 28(4), 1022-1032.	words	visual	choice	high	no	20	-36	27	45	Task: words presented, is it a real word? condition A: real words condition B: pseudowords Selected: condition A > condition B Visual fMRI
	words	visual	choice	high	no	20	-15	57	9	0
	words	visual	choice	high	no	20	-48	-69	30	0
	words	visual	choice	high	no	20	-63	-21	-24	0
	words	visual	choice	high	no	20	-63	-54	-9	0
	words	visual	choice	high	no	20	-39	-69	42	0
	words	visual	choice	high	no	20	-21	39	42	0
	words	visual	choice	high	no	20	-39	-78	36	0
	words	visual	choice	high	no	20	-12	57	39	0
	words	visual	choice	high	no	20	-6	-30	33	0
	words	visual	choice	high	no	20	-6	27	-18	0
	words	visual	choice	high	no	20	54	-63	18	0
	words	visual	choice	high	no	20	42	-69	33	0
	words	visual	choice	high	no	20	12	-57	27	0
Binder, J. R., McKiernan, K. A., Parsons, M. E., Westbury, C. F., Possing, E. T., Kaufman, J. N., & Buchanan, L. (2003). Neural correlates of lexical access during visual word recognition. Journal of cognitive neuroscience, 15(3), 372-393.	words	visual	choice	high	no	24	-25	15	55	Task: words presented, is it a real word? condition A: real words condition B: pseudowords Selected: condition A > condition B Visual fMRI
	words	visual	choice	high	no	24	-16	30	48	0
	words	visual	choice	high	no	24	-7	49	27	0
	words	visual	choice	high	no	24	-35	9	47	0
	words	visual	choice	high	no	24	-31	21	34	0
	words	visual	choice	high	no	24	0	46	13	0
	words	visual	choice	high	no	24	-1	47	2	0
	words	visual	choice	high	no	24	-9	40	-5	0
	words	visual	choice	high	no	24	1	28	-12	0
	words	visual	choice	high	no	24	-38	38	-5	0
	words	visual	choice	high	no	24	-50	-64	26	0
	words	visual	choice	high	no	24	-38	-74	40	0
	words	visual	choice	high	no	24	-41	-76	27	0
	words	visual	choice	high	no	24	-51	-48	43	0
	words	visual	choice	high	no	24	-50	-65	14	0
	words	visual	choice	high	no	24	-38	-62	52	0
	words	visual	choice	high	no	24	-59	-47	-5	0
	words	visual	choice	high	no	24	-59	-49	-15	0
	words	visual	choice	high	no	24	-1	-38	35	0
	words	visual	choice	high	no	24	-9	-60	12	0
	words	visual	choice	high	no	24	-5	-58	41	0
	words	visual	choice	high	no	24	-4	-54	27	0
	words	visual	choice	high	no	24	1	-25	39	0
	words	visual	choice	high	no	24	-7	-68	56	0
	words	visual	choice	high	no	24	7	-93	4	0
	words	visual	choice	high	no	24	-23	-10	-14	0
	words	visual	choice	high	no	24	-43	-1	24	0
	words	visual	choice	high	no	24	-55	1	18	0
	words	visual	choice	high	no	24	-51	-8	43	0
	words	visual	choice	high	no	24	44	5	33	0
	words	visual	choice	high	no	24	44	20	29	0
	words	visual	choice	high	no	24	-1	3	51	0
	words	visual	choice	high	no	24	0	13	45	0
	words	visual	choice	high	no	24	27	49	19	0
	words	visual	choice	high	no	24	-40	17	2	0
Orfanidou, E., Marslen-Wilson, W. D., & Davis, M. H. (2006). Neural response suppression predicts repetition priming of spoken words and pseudowords. Journal of cognitive neuroscience, 18(8), 1237-1252.	words	auditory	choice	high	yes	13	-38	-36	-16	Task: words presented, is it a real word? condition A: real words (low-frequency) condition B: pseudowords Selected: condition A > condition B Auditory fMRI
	words	auditory	choice	high	yes	13	-38	-70	24	0
	words	auditory	choice	high	yes	13	-44	-80	28	0
	words	auditory	choice	high	yes	13	-58	-42	46	0
	words	auditory	choice	high	yes	13	-32	-82	36	0
	words	auditory	choice	high	yes	13	-54	-54	30	0
	words	auditory	choice	high	yes	13	-30	-76	46	0
	words	auditory	choice	high	yes	13	-36	-68	48	0
	words	auditory	choice	high	yes	13	-34	58	16	0
	words	auditory	choice	high	yes	13	16	-66	30	0
	words	auditory	choice	high	yes	13	14	-66	40	0
	words	auditory	choice	high	yes	13	8	-32	46	0
	words	auditory	choice	high	yes	13	-4	-14	40	0
	words	auditory	choice	high	yes	13	-8	-64	34	0
	words	auditory	choice	high	yes	13	12	-56	38	0
	words	auditory	choice	high	yes	13	-12	-50	28	0
	words	auditory	choice	high	yes	13	42	-72	20	0
	words	auditory	choice	high	yes	13	34	-82	36	0
	words	auditory	choice	high	yes	13	-22	26	-16	0
	words	auditory	choice	high	yes	13	-18	12	-16	0
	words	auditory	choice	high	yes	13	14	12	-18	0
	words	auditory	choice	high	yes	13	-36	42	-12	0
	words	auditory	choice	high	yes	13	54	-50	30	0
	words	auditory	choice	high	yes	13	52	-52	20	0
	words	auditory	choice	high	yes	13	-56	0	-20	0
	words	auditory	choice	high	yes	13	-16	44	10	0
	words	auditory	choice	high	yes	13	-6	38	32	0
	words	auditory	choice	high	yes	13	-12	50	30	0
	words	auditory	choice	high	yes	13	18	20	54	0
	words	auditory	choice	high	yes	13	56	-8	10	0
	words	auditory	choice	high	yes	13	54	-2	16	0
	words	auditory	choice	high	yes	13	50	-8	-14	0
	words	auditory	choice	high	yes	13	42	-16	-8	0
Pilgrim, L. K., Fadili, J., Fletcher, P., & Tyler, L. K. (2002). Overcoming confounds of stimulus blocking: an event-related fMRI design of semantic processing. Neuroimage, 16(3), 713-723.	words	visual	choice	high	yes	14	-50	30	-14	Task 1 (Semantic): 3 words, is the 4th one related? Task 2 (letters): letter strings, is the 4th string the same? Selected: Task 1 > Task 2 Visual fMRI
	words	visual	choice	high	yes	14	-50	34	-6	0
	words	visual	choice	high	yes	14	-44	36	-10	0
	words	visual	choice	high	yes	14	26	22	-4	0
	words	visual	choice	high	yes	14	36	30	-18	0
	words	visual	choice	high	yes	14	22	22	2	0
	words	visual	choice	high	yes	14	-2	24	48	0
	words	visual	choice	high	yes	14	4	28	44	0
	words	visual	choice	high	yes	14	-2	38	42	0
	words	visual	choice	high	yes	14	-36	-30	-22	0
	words	visual	choice	high	yes	14	-40	-40	-26	0
	words	visual	choice	high	yes	14	-48	-50	-18	0
	words	visual	choice	high	yes	14	-48	-44	0	0
	words	visual	choice	high	yes	14	-62	-40	4	0
	words	visual	choice	high	yes	14	-40	-46	-4	0
	words	visual	choice	high	yes	14	-12	14	2	0
Rissman, J., Eliassen, J. C., & Blumstein, S. E. (2003). An event-related fMRI investigation of implicit semantic priming. Journal of cognitive neuroscience, 15(8), 1160-1175.	words	auditory	choice	high	yes	15	-65	-46	-7	Task: is the second a real word? condition A: word presented, related word presented after condition B: word presented, unlrelated word presented after condition C: word presented, speudoword presented after Selected: words > pseudowords Auditory fMRI
	words	auditory	choice	high	yes	15	-1	53	-4	0
	words	auditory	choice	high	yes	15	-1	-55	48	0
	words	auditory	choice	high	yes	15	-35	-65	41	0
	words	auditory	choice	high	yes	15	52	-62	34	0
Robertson, D. A., Gernsbacher, M. A., Guidotti, S. J., Robertson, R. R., Irwin, W., Mock, B. J., & Campana, M. E. (2000). Functional neuroanatomy of the cognitive process of mapping during discourse comprehension. Psychological science, 11(3), 255-260.	sentences	visual	comprehension	low	no	8	-70	-39	0	Task: read condition A: sentences with definite article condition B: sentences with indefinite article condition C: random letters selected: condition A > condition C visual fMRI
	sentences	visual	comprehension	low	no	8	-42	-57	-27	0
	sentences	visual	comprehension	low	no	8	14	-75	7	0
	sentences	visual	comprehension	low	no	8	-41	13	53	0
	sentences	visual	comprehension	low	no	8	-60	29	-6	0
	sentences	visual	comprehension	low	no	8	59	-28	-3	0
	sentences	visual	comprehension	low	no	8	-21	-3	-26	0
	sentences	visual	comprehension	low	no	8	-5	9	12	0
	sentences	visual	comprehension	low	no	8	-66	-43	5	Task: read condition A: sentences with definite article condition B: sentences with indefinite article condition C: random letters selected: condition B > condition C visual fMRI
	sentences	visual	comprehension	low	no	8	-42	-59	-25	0
	sentences	visual	comprehension	low	no	8	59	-9	-27	0
	sentences	visual	comprehension	low	no	8	-51	27	16	0
	sentences	visual	comprehension	low	no	8	-3	-97	1	0
	sentences	visual	comprehension	low	no	8	42	-50	-29	0
	sentences	visual	comprehension	low	no	8	58	-44	14	0
	sentences	visual	comprehension	low	no	8	-37	20	61	0
Cai, C., Kochiyama, T., Osaka, K., & Wu, J. (2007). Lexical/semantic processing in dorsal left inferior frontal gyrus. NeuroReport, 18(11), 1147-1151.	words	auditory	choice	high	yes	15	-36	36	-25	Task: words presented, is it a real word? condition A: real words condition B: pseudowords Selected: condition A > condition B Auditory fMRI
	words	auditory	choice	high	yes	15	-48	29	18	0
Stowe, L. A., Paans, A. M., Wijers, A. A., Zwarts, F., Mulder, G., & Vaalburg, W. (1999). Sentence comprehension and word repetition: a positron emission tomography investigation. Psychophysiology, 36(6), 786-801.	sentences	visual	comprehension	low	no	12	-53	-3	-21	Task: read condition A: very complex sentences presented condition B: word lists made up from these sentences presented (scrambled sentences) visual PET
	sentences	visual	comprehension	low	no	12	-12	43	27	0
	sentences	visual	comprehension	low	no	12	-55	20	8	0
	sentences	visual	comprehension	low	no	12	-49	13	8	0
	sentences	visual	comprehension	low	no	12	-29	6	-5	0
	sentences	visual	comprehension	low	no	12	27	-3	-4	0
	sentences	visual	comprehension	low	no	12	-29	-24	-24	0
	sentences	visual	comprehension	low	no	12	-23	-28	-19	0
Tieleman, A., Seurinck, R., Deblaere, K., Vandemaele, P., Vingerhoets, G., & Achten, E. (2005). Stimulus pacing affects the activation of the medial temporal lobe during a semantic classification task: an fMRI study. Neuroimage, 26(2), 565-572.	words	visual	choice	high	no	22	-53	30	5	Task 1: is it an animal or an object? Task 2: does the string of letters contain capital or small letters? Selected: Task 1 > Task 2 Visual fMRI
	words	visual	choice	high	no	22	-38	33	-27	0
	words	visual	choice	high	no	22	-55	23	18	0
	words	visual	choice	high	no	22	-46	21	23	0
	words	visual	choice	high	no	22	0	26	50	0
	words	visual	choice	high	no	22	4	41	52	0
	words	visual	choice	high	no	22	-1	41	52	0
	words	visual	choice	high	no	22	-1	30	38	0
	words	visual	choice	high	no	22	37	31	-22	0
	words	visual	choice	high	no	22	35	36	-26	0
	words	visual	choice	high	no	22	-51	9	-20	0
	words	visual	choice	high	no	22	-38	24	9	0
	words	visual	choice	high	no	22	-53	10	10	0
	words	visual	choice	high	no	22	-53	-42	3	0
	words	visual	choice	high	no	22	46	16	-27	0
	words	visual	choice	high	no	22	-27	-17	-20	0
	words	visual	choice	high	no	22	-25	-25	-15	0
	words	visual	choice	high	no	22	-27	-32	-20	0
	words	visual	choice	high	no	22	-19	-14	-21	0
	words	visual	choice	high	no	22	-38	-47	-17	0
	words	visual	choice	high	no	22	20	-15	-17	0
	words	visual	choice	high	no	22	-9	-92	16	0
	words	visual	choice	high	no	22	-7	-81	8	0
	words	visual	choice	high	no	22	-38	-47	-18	0
	words	visual	choice	high	no	22	-3	-71	20	0
	words	visual	choice	high	no	22	14	-90	13	0
	words	visual	choice	high	no	22	15	-90	20	0
	words	visual	choice	high	no	22	17	-68	14	0
	words	visual	choice	high	no	22	-7	-62	8	0
	words	visual	choice	high	no	22	-48	21	15	0
	words	visual	choice	high	no	22	-40	25	-15	0
	words	visual	choice	high	no	22	-55	24	20	0
	words	visual	choice	high	no	22	-50	6	43	0
	words	visual	choice	high	no	22	0	21	58	0
	words	visual	choice	high	no	22	6	27	40	0
	words	visual	choice	high	no	22	-7	24	48	0
	words	visual	choice	high	no	22	38	30	39	0
	words	visual	choice	high	no	22	51	24	-15	0
	words	visual	choice	high	no	22	-49	18	-20	0
	words	visual	choice	high	no	22	-40	15	8	0
	words	visual	choice	high	no	22	-57	-37	2	0
	words	visual	choice	high	no	22	-11	-95	11	0
	words	visual	choice	high	no	22	-22	-93	-3	0
	words	visual	choice	high	no	22	-20	-94	-2	0
	words	visual	choice	high	no	22	-42	-52	-13	0
	words	visual	choice	high	no	22	5	-52	-14	0
	words	visual	choice	high	no	22	15	-92	23	0
	words	visual	choice	high	no	22	10	-81	-25	0
	words	visual	choice	high	no	22	38	-59	-31	0
Bright, P., Moss, H., & Tyler, L. K. (2004). Unitary vs multiple semantics: PET studies of word and picture processing. Brain and language, 89(3), 417-432.	words	visual	choice	high	no	38	-32	10	-30	Task 1: words and pseudowords randomly presented, is it a real word? Task 2: does the string of letters contain x? Task 3: 3 words presented, is the 4th one in the same category? Task 4: 3 strings of letters, is the 4th one the same letter (in capitals)? Selected: Task 1 > Task 2 Selected: Task 3 > Task 4 Visual fMRI
	words	visual	choice	high	no	38	-23	-37	-23	0
	words	visual	choice	high	no	38	42	16	-38	0
Devlin, J. T., Russell, R. P., Davis, M. H., Price, C. J., Wilson, J., Moss, H. E., ... & Tyler, L. K. (2000). Susceptibility-induced loss of signal: comparing PET and fMRI on a semantic task. Neuroimage, 11(6), 589-600.	words	visual	choice	high	yes	16	-36	30	-20	In the semantic categorization task, subjects read three cue words presented one after another on a computer screen and then made a speeded decision about whether a fourth (target) word belonged to the same category as the cue words. Cue words were in lowercase and the target was in uppercase to signal participants when to make a response. For instance, subjects made a “same” response to “dolphin…
	words	visual	choice	high	yes	16	-52	36	4	0
	words	visual	choice	high	yes	16	-46	24	-8	0
	words	visual	choice	high	yes	16	52	42	16	0
	words	visual	choice	high	yes	16	46	40	10	0
	words	visual	choice	high	yes	16	-6	20	50	0
	words	visual	choice	high	yes	16	10	-84	-32	0
Giraud, A. L., Kell, C., Thierfelder, C., Sterzer, P., Russ, M. O., Preibisch, C., & Kleinschmidt, A. (2004). Contributions of sensory input, auditory search and verbal comprehension to cortical activity during speech processing. Cerebral cortex, 14(3), 247-255.	sentences	auditory	choice	high	yes	8	60	2	-18	Task: is it real speech or not? sentences vs speech envelope auditory
	sentences	auditory	choice	high	yes	8	56	4	-16	0
	sentences	auditory	choice	high	yes	8	-58	-6	-14	0
Ikuta, N., Sugiura, M., Sassa, Y., Watanabe, J., Akitsuki, Y., Iwata, K., ... & Kawashima, R. (2006). Brain activation during the course of sentence comprehension. Brain and language, 97(2), 154-161.	sentences	visual	comprehension	low	no	34	-12	-97	3	Task: read them correct sentences presented, grammatically incorrect sentences presented, word lists presented
	sentences	visual	comprehension	low	no	34	17	-90	6	0
	sentences	visual	comprehension	low	no	34	-52	2	52	0
	sentences	visual	comprehension	low	no	34	-53	-46	1	0
	sentences	visual	comprehension	low	no	34	-66	-48	17	0
	sentences	visual	comprehension	low	no	34	-47	1	-53	0
	sentences	visual	comprehension	low	no	34	29	-94	-36	0
	sentences	visual	comprehension	low	no	34	-60	27	-4	0
Tyler, L. K., Stamatakis, E. A., Dick, E., Bright, P., Fletcher, P., & Moss, H. (2003). Objects and their actions: evidence for a neurally distributed semantic system. Neuroimage, 18(2), 542-557.	words	visual	choice	high	no	12	-46	12	32	Task 1: 2 words presented (tools animals or actions), is the 3rd related? Task 2: 2 strings of letters presented, is the 3rd string the same letter? Selected: Task 1 > Task 2 Visual fMRI
	words	visual	choice	high	no	12	-50	20	12	0
	words	visual	choice	high	no	12	-48	28	-10	0
	words	visual	choice	high	no	12	-30	-34	-26	0
	words	visual	choice	high	no	12	-20	-14	-14	0
	words	visual	choice	high	no	12	-42	-42	-26	0
	words	visual	choice	high	no	12	4	24	36	0
	words	visual	choice	high	no	12	0	14	48	0
	words	visual	choice	high	no	12	-6	28	54	0
	words	visual	choice	high	no	12	0	-80	8	0
	words	visual	choice	high	no	12	16	-82	18	0
	words	visual	choice	high	no	12	10	-58	-2	0
	words	visual	choice	high	no	12	-24	-12	-18	0
	words	visual	choice	high	no	12	-42	-46	-28	0
	words	visual	choice	high	no	12	-48	-40	-12	0
	words	visual	choice	high	no	12	-28	24	-8	0
	words	visual	choice	high	no	12	-30	28	-18	0
	words	visual	choice	high	no	12	-44	18	4	0
	words	visual	choice	high	no	12	-8	-20	20	0
	words	visual	choice	high	no	12	-6	4	24	0
	words	visual	choice	high	no	12	-4	-28	16	0
	words	visual	choice	high	no	12	10	-72	-34	0
	words	visual	choice	high	no	12	8	-64	-26	0
	words	visual	choice	high	no	12	34	28	-10	0
	words	visual	choice	high	no	12	42	18	6	0
	words	visual	choice	high	no	12	18	26	24	0
	words	visual	choice	high	no	12	16	-26	-22	0
	words	visual	choice	high	no	12	10	-20	-20	0
	words	visual	choice	high	no	12	38	-28	-22	0
	words	visual	choice	high	no	12	4	20	44	0
	words	visual	choice	high	no	12	-50	22	10	0
	words	visual	choice	high	no	12	-32	22	-6	0
	words	visual	choice	high	no	12	-46	32	-10	0
	words	visual	choice	high	no	12	6	22	34	0
	words	visual	choice	high	no	12	-4	14	46	0
	words	visual	choice	high	no	12	-4	28	44	0
	words	visual	choice	high	no	12	-44	-40	-24	0
	words	visual	choice	high	no	12	-20	-12	-24	0
	words	visual	choice	high	no	12	-18	-10	-14	0
	words	visual	choice	high	no	12	-24	-58	2	0
	words	visual	choice	high	no	12	-10	-78	6	0
	words	visual	choice	high	no	12	-14	-66	2	0
	words	visual	choice	high	no	12	36	24	-8	0
	words	visual	choice	high	no	12	44	0	-14	0
	words	visual	choice	high	no	12	46	20	6	0
	words	visual	choice	high	no	12	10	-76	-34	0
	words	visual	choice	high	no	12	6	-60	-22	0
	words	visual	choice	high	no	12	10	-50	-16	0
	words	visual	choice	high	no	12	-46	30	-12	0
	words	visual	choice	high	no	12	-32	32	-18	0
	words	visual	choice	high	no	12	-50	18	-6	0
	words	visual	choice	high	no	12	-14	-36	-2	0
	words	visual	choice	high	no	12	-8	-30	-2	0
	words	visual	choice	high	no	12	-16	-48	0	0
	words	visual	choice	high	no	12	-26	-16	-12	0
	words	visual	choice	high	no	12	-34	-16	-26	0
	words	visual	choice	high	no	12	-26	-22	-18	0
	words	visual	choice	high	no	12	-54	-30	-6	0
	words	visual	choice	high	no	12	-44	-42	-16	0
	words	visual	choice	high	no	12	-52	-46	-8	0
	words	visual	choice	high	no	12	-6	-68	-34	0
	words	visual	choice	high	no	12	6	-36	-26	0
	words	visual	choice	high	no	12	6	-62	-24	0
	words	visual	choice	high	no	12	2	18	40	0
	words	visual	choice	high	no	12	-4	32	40	0
Nakamura, K., Kawashima, R., Sugiura, M., Kato, T., Nakamura, A., Hatano, K., ... & Kojima, S. (2001). Neural substrates for recognition of familiar voices: a PET study. Neuropsychologia, 39(10), 1047-1054.	sentences	auditory	comprehension	low	no	9	35	12	-35	Task: is the voice familiar? familiar vs unfamiliar voices reading sentences
	sentences	auditory	comprehension	low	no	9	-1	65	-11	0
	sentences	auditory	comprehension	low	no	9	0	-61	35	0
	sentences	auditory	comprehension	low	no	9	29	4	-30	0
	sentences	auditory	comprehension	low	no	9	49	22	28	0
	sentences	auditory	comprehension	low	no	9	46	49	-8	0
	sentences	auditory	comprehension	low	no	9	46	-12	-9	0
Dreyer, F. R., & Pulvermüller, F. (2018). Abstract semantics in the motor system?-An event-related fMRI study on passive reading of semantic word categories carrying abstract emotional and mental meaning. Cortex, 100, 52-70.	words	visual	comprehension	low	no	28	-42	32	-2	Task 1: read silently different category words Task 2: look at hashmarks? Selected: Task 1 > Task 2 Visual fMRI
	words	visual	comprehension	low	no	28	-54	-8	44	0
	words	visual	comprehension	low	no	28	-52	14	-10	0
	words	visual	comprehension	low	no	28	-56	-18	18	0
	words	visual	comprehension	low	no	28	-30	-36	0	0
	words	visual	comprehension	low	no	28	-22	0	-4	0
	words	visual	comprehension	low	no	28	-42	-52	-14	0
	words	visual	comprehension	low	no	28	-32	-18	-10	0
	words	visual	comprehension	low	no	28	-24	-10	-10	0
	words	visual	comprehension	low	no	28	-6	-16	70	0
	words	visual	comprehension	low	no	28	0	-10	64	0
	words	visual	comprehension	low	no	28	-60	-38	16	0
Bulut, T., Hung, Y. H., Tzeng, O., & Wu, D. H. (2017). Neural correlates of processing sentences and compound words in Chinese. PloS one, 12(12), e0188526.	sentences	visual	comprehension	low	no	20	24	-8	-6	sentences vs meaningless word strings
	sentences	visual	comprehension	low	no	20	-24	-8	-14	0
	sentences	visual	comprehension	low	no	20	-16	56	36	0
	sentences	visual	comprehension	low	no	20	68	-32	26	0
	sentences	visual	comprehension	low	no	20	-42	22	-32	0
	sentences	visual	comprehension	low	no	20	48	-2	12	0
	sentences	visual	comprehension	low	no	20	-60	-42	28	0
	sentences	visual	comprehension	low	no	20	-48	18	-24	0
	sentences	visual	comprehension	low	no	20	-16	56	36	0
	sentences	visual	comprehension	low	no	20	-24	-6	-18	0
	sentences	visual	comprehension	low	no	20	22	-4	-18	0
Perrone-Bertolotti, M., Kauffmann, L., Pichat, C., Vidal, J. R., & Baciu, M. (2017). Effective connectivity between ventral occipito-temporal and ventral inferior frontal cortex during lexico-semantic processing. A dynamic causal modeling study. Frontiers in human neuroscience, 11, 325.	words	visual	choice	high	no	24	-6	-3	67	Task 1: word presented, is it living or not? Task 2: pseudoword presented, does it contain the phoneme o? Control: unreadable word, is one character bigger than the rest? Selected: Task 1 > Task 2 Visual fMRI
	words	visual	choice	high	no	24	-42	3	25	0
	words	visual	choice	high	no	24	-48	24	18	0
	words	visual	choice	high	no	24	-57	-12	49	0
	words	visual	choice	high	no	24	-57	-42	11	0
	words	visual	choice	high	no	24	-27	-9	-7	0
	words	visual	choice	high	no	24	24	-75	-46	0
Liuzzi, A. G., Bruffaerts, R., Peeters, R., Adamczuk, K., Keuleers, E., De Deyne, S., ... & Vandenberghe, R. (2017). Cross-modal representation of spoken and written word meaning in left pars triangularis. Neuroimage, 150, 292-307.	words	visual	choice	high	yes	18	-3	-55	7	Task 1: word presented, then yes / no question about attributes Control: is the stimulus auditory or written? Selected: Task 1 > Control Visual fMRI
	words	visual	choice	high	yes	18	-12	-58	-11	0
	words	visual	choice	high	yes	18	-9	-46	-2	0
	words	visual	choice	high	yes	18	-30	35	-14	0
	words	visual	choice	high	yes	18	33	35	-14	0
	words	visual	choice	high	yes	18	30	41	-8	0
	words	visual	choice	high	yes	18	-39	26	13	0
	words	visual	choice	high	yes	18	-45	35	13	0
	words	visual	choice	high	yes	18	0	59	-8	0
	words	visual	choice	high	yes	18	-51	-55	-14	0
	words	visual	choice	high	yes	18	-48	-43	-17	0
	words	visual	choice	high	yes	18	-24	-22	-17	0
	words	visual	choice	high	yes	18	-36	-13	-23	0
	words	visual	choice	high	yes	18	-33	-34	-20	0
Matchin, W., Hammerly, C., & Lau, E. (2017). The role of the IFG and pSTS in syntactic prediction: Evidence from a parametric study of hierarchical structure in fMRI. Cortex, 88, 106-123.	sentences	visual	choice	high	yes	16	-50	1	-16	do you recognise the phrase from a sentence?
	sentences	visual	choice	high	yes	16	-51	33	1	0
	sentences	visual	choice	high	yes	16	-53	29	9	0
	sentences	visual	choice	high	yes	16	-47	35	-5	0
	sentences	visual	choice	high	yes	16	-34	10	-34	0
	sentences	visual	choice	high	yes	16	24	-81	-35	0
	sentences	visual	choice	high	yes	16	-50	31	7	0
	sentences	visual	choice	high	yes	16	-54	-41	2	0
	sentences	visual	choice	high	yes	16	25	-72	-36	0
	sentences	visual	choice	high	yes	16	-26	-4	-15	0
	sentences	visual	choice	high	yes	16	-51	-37	4	0
	sentences	visual	choice	high	yes	16	-49	-37	1	0
	sentences	visual	choice	high	yes	16	-51	-45	7	0
	sentences	visual	choice	high	yes	16	-47	18	-26	0
	sentences	visual	choice	high	yes	16	-50	6	-14	0
	sentences	visual	choice	high	yes	16	-53	-10	-11	0
	sentences	visual	choice	high	yes	16	-52	25	-21	0
	sentences	visual	choice	high	yes	16	-53	-39	2	0
	sentences	visual	choice	high	yes	16	-35	-51	10	0
	sentences	visual	choice	high	yes	16	-51	-45	7	0
	sentences	visual	choice	high	yes	16	24	-75	-32	0
	sentences	visual	choice	high	yes	16	-29	-12	-13	0
Zhuang, J., & Devereux, B. J. (2017). Phonological and syntactic competition effects in spoken word recognition: evidence from corpus-based statistics. Language, cognition and neuroscience, 32(2), 221-235.	sentences	auditory	choice	high	yes	16	-34	34	-2	lexical decision of phrases vs words - is it a real word or not?
	sentences	auditory	choice	high	yes	16	-50	12	12	0
	sentences	auditory	choice	high	yes	16	-40	22	20	0
	sentences	auditory	choice	high	yes	16	-58	-20	-2	0
	sentences	auditory	choice	high	yes	16	-48	-40	2	0
	sentences	auditory	choice	high	yes	16	-44	-46	10	0
Redcay, E., Velnoskey, K. R., & Rowe, M. L. (2016). Perceived communicative intent in gesture and language modulates the superior temporal sulcus. Human brain mapping, 37(10), 3444-3461.	sentences	visual	choice	low	yes	24	58	-53	6	is the word / frame same as you just viewed? sentences, social actions
	sentences	visual	choice	low	yes	24	-38	-71	35	0
	sentences	visual	choice	low	yes	24	-12	-42	34	0
	sentences	visual	choice	low	yes	24	-49	-9	-23	0
	sentences	visual	choice	low	yes	24	-9	65	12	0
	sentences	visual	choice	low	yes	24	-67	-38	-1	0
	sentences	visual	choice	low	yes	24	14	-54	37	0
	sentences	visual	choice	low	yes	24	-3	-99	-3	0
	sentences	visual	choice	low	yes	24	10	59	-6	0
	sentences	visual	choice	low	yes	24	-28	-30	-16	0
	sentences	visual	choice	low	yes	24	49	-19	-8	0
	sentences	visual	choice	low	yes	24	14	-94	10	0
	sentences	visual	choice	low	yes	24	-24	37	35	0
	sentences	visual	choice	low	yes	24	-29	31	40	0
	sentences	visual	choice	low	yes	24	11	-31	42	0
Sheldon, S., McAndrews, M. P., Pruessner, J., & Moscovitch, M. (2016). Dissociating patterns of anterior and posterior hippocampal activity and connectivity during distinct forms of category fluency. Neuropsychologia, 90, 148-158.	words	visual	production / internally generate	high	no	15	-30	-42	-12	Task 1: generate words from a semantic category (places, such as kitchen objects etc) Task 2: generate autobiographical info (places you've been etc) control: press when you see X selected: Task 1 > control Visual fMRI
	words	visual	production / internally generate	high	no	15	18	-56	22	0
	words	visual	production / internally generate	high	no	15	30	-40	-12	0
	words	visual	production / internally generate	high	no	15	-36	-78	38	0
	words	visual	production / internally generate	high	no	15	46	-76	26	0
	words	visual	production / internally generate	high	no	15	-26	24	46	0
	words	visual	production / internally generate	high	no	15	30	20	52	0
	words	visual	production / internally generate	high	no	15	36	-56	-26	Task 1: generate words from a semantic category (places, such as kitchen objects etc) Task 2: generate autobiographical info (places you've been etc) control: press when you see X selected: Task 1 > Task 2 visual fMRI
	words	visual	production / internally generate	high	no	15	-18	-10	-14	0
	words	visual	production / internally generate	high	no	15	20	-66	16	0
	words	visual	production / internally generate	high	no	15	-6	20	16	0
Häberling, I. S., Corballis, P. M., & Corballis, M. C. (2016). Language, gesture, and handedness: Evidence for independent lateralized networks. Cortex, 82, 72-85.	words	visual	choice	high	no	91	-42	29	-11	Task 1: Are the two words presented synonyms? Task 2: Do the letter strings presented match? Selected: Task 1 > Task 2 Visual fMRI
	words	visual	choice	high	no	91	39	35	-11	0
	words	visual	choice	high	no	91	-54	-40	-2	0
	words	visual	choice	high	no	91	51	-37	1	0
	words	visual	choice	high	no	91	-51	26	13	0
	words	visual	choice	high	no	91	57	26	19	0
	words	visual	choice	high	no	91	-48	17	-23	0
	words	visual	choice	high	no	91	54	11	-20	0
	words	visual	choice	high	no	91	-39	8	43	0
	words	visual	choice	high	no	91	-48	-4	-29	0
	words	visual	choice	high	no	91	27	-82	-38	0
	words	visual	choice	high	no	91	-15	-88	-35	0
	words	visual	choice	high	no	91	-6	23	58	0
	words	visual	choice	high	no	91	-6	41	43	0
	words	visual	choice	high	no	91	-27	-13	-17	0
	words	visual	choice	high	no	91	-9	-94	22	0
Wang, X., Zhao, R., Zevin, J. D., & Yang, J. (2016). The neural correlates of the interaction between semantic and phonological processing for Chinese character reading. Frontiers in psychology, 947.	words	visual	choice	high	no	16	-35	18	34	is it a real word or nonsence strokes? Visual fMRI
	words	visual	choice	high	no	16	-46	4	22	0
	words	visual	choice	high	no	16	-35	22	1	0
	words	visual	choice	high	no	16	31	28	2	0
	words	visual	choice	high	no	16	-1	25	51	0
	words	visual	choice	high	no	16	-50	-54	-15	0
	words	visual	choice	high	no	16	-29	-67	34	0
	words	visual	choice	high	no	16	-54	-40	41	0
	words	visual	choice	high	no	16	-37	-46	43	0
Kumar, U. (2016). Neural dichotomy of word concreteness: a view from functional neuroimaging. Cognitive Processing, 17(1), 39-48.	words	visual	choice	low	yes	20	-50	11	21	Task: Does the word include mantras? Condition A: real words condition B: pseudowords Selected: condition A > condition B visual fMRI
	words	visual	choice	low	yes	20	48	19	34	0
	words	visual	choice	low	yes	20	-46	30	30	0
	words	visual	choice	low	yes	20	46	30	21	0
	words	visual	choice	low	yes	20	-38	-84	-2	0
	words	visual	choice	low	yes	20	26	-98	6	0
	words	visual	choice	low	yes	20	-36	-68	-12	0
	words	visual	choice	low	yes	20	-24	-56	44	0
Bautista, A., & Wilson, S. M. (2016). Neural responses to grammatically and lexically degraded speech. Language, cognition and neuroscience, 31(4), 567-574.	sentences	auditory	comprehension	low	no	12	-55	-25	-5	Task: Listen to story, how well did you understand it? Condition A: normal speech condition B: jumbled up speech Selected: condition A > condition B Auditory fMRI
	sentences	auditory	comprehension	low	no	12	55	-7	-14	0
	sentences	auditory	comprehension	low	no	12	20	-80	-34	0
	sentences	auditory	comprehension	low	no	12	47	-53	22	0
Higuchi, H., Moriguchi, Y., Murakami, H., Katsunuma, R., Mishima, K., & Uno, A. (2015). Neural basis of hierarchical visual form processing of Japanese Kanji characters. Brain and Behavior, 5(12), e00413.	words	visual	choice	low	no	28	42	-66	-10	Task: is the character large or small? Condition A: real kanji characters condition B: pseudo kanji characters condition C: artifical characters condition D: checkerboard pattern Selected: condition A > condition D Visual fMRI
	words	visual	choice	low	no	28	40	-82	-8	0
	words	visual	choice	low	no	28	48	-52	-14	0
	words	visual	choice	low	no	28	-44	-58	-12	0
	words	visual	choice	low	no	28	-40	-78	-6	0
	words	visual	choice	low	no	28	-42	-40	-10	0
Rogalsky, C., Almeida, D., Sprouse, J., & Hickok, G. (2015). Sentence processing selectivity in Broca's area: Evident for structure but not syntactic movement. Language, cognition and neuroscience, 30(10), 1326-1338.	sentences	auditory	choice	high	yes	15	-56	-7	-13	sentences presented, "which soldiers" > "whether soldiers did" etc, plus scrambled sentences, participants asked to listen as true/false questions were asked at the end
	sentences	auditory	choice	high	yes	15	-54	-37	-3	0
	sentences	auditory	choice	high	yes	15	-46	-63	20	0
	sentences	auditory	choice	high	yes	15	-51	24	6	0
	sentences	auditory	choice	high	yes	15	-5	13	5	0
	sentences	auditory	choice	high	yes	15	46	14	-34	0
	sentences	auditory	choice	high	yes	15	43	-69	-13	0
Bonhage, C. E., Mueller, J. L., Friederici, A. D., & Fiebach, C. J. (2015). Combined eye tracking and fMRI reveals neural basis of linguistic predictions during sentence comprehension. Cortex, 68, 33-47.	sentences	visual	choice	high	no	18	-18	50	16	sentences presented, is the last word (target) grammatically correct?
	sentences	visual	choice	high	no	18	24	50	19	0
	sentences	visual	choice	high	no	18	39	-4	43	0
	sentences	visual	choice	high	no	18	-45	-7	-5	0
	sentences	visual	choice	high	no	18	-54	-13	-29	0
	sentences	visual	choice	high	no	18	-39	-16	-8	0
	sentences	visual	choice	high	no	18	-21	-1	-14	0
	sentences	visual	choice	high	no	18	-27	-31	-2	0
	sentences	visual	choice	high	no	18	57	8	1	0
	sentences	visual	choice	high	no	18	66	-19	-20	0
	sentences	visual	choice	high	no	18	42	-2	-32	0
	sentences	visual	choice	high	no	18	51	-13	-29	0
	sentences	visual	choice	high	no	18	42	-10	-5	0
	sentences	visual	choice	high	no	18	21	-13	-2	0
	sentences	visual	choice	high	no	18	18	11	-2	0
	sentences	visual	choice	high	no	18	39	-4	-26	0
	sentences	visual	choice	high	no	18	24	-25	-11	0
	sentences	visual	choice	high	no	18	-15	-31	37	0
	sentences	visual	choice	high	no	18	18	-34	1	0
	sentences	visual	choice	high	no	18	30	-34	-11	0
	sentences	visual	choice	high	no	18	33	-46	-11	0
	sentences	visual	choice	high	no	18	18	-58	-5	0
	sentences	visual	choice	high	no	18	12	-40	-8	0
	sentences	visual	choice	high	no	18	-51	-52	31	0
	sentences	visual	choice	high	no	18	51	-46	28	0
	sentences	visual	choice	high	no	18	-48	-58	1	0
	sentences	visual	choice	high	no	18	45	-55	7	0
	sentences	visual	choice	high	no	18	-30	-55	-8	0
	sentences	visual	choice	high	no	18	39	-67	16	0
	sentences	visual	choice	high	no	18	-39	-79	16	0
	sentences	visual	choice	high	no	18	-18	11	4	0
	sentences	visual	choice	high	no	18	-12	-16	34	0
	sentences	visual	choice	high	no	18	9	-28	40	0
	sentences	visual	choice	high	no	18	6	-43	43	0
	sentences	visual	choice	high	no	18	-3	-22	58	0
	sentences	visual	choice	high	no	18	0	-20	5	0
	sentences	visual	choice	high	no	18	12	-28	7	0
	sentences	visual	choice	high	no	18	-12	-31	4	0
	sentences	visual	choice	high	no	18	-3	-40	-20	0
AbdulSabur, N. Y., Xu, Y., Liu, S., Chow, H. M., Baxter, M., Carson, J., & Braun, A. R. (2014). Neural correlates and network connectivity underlying narrative production and comprehension: A combined fMRI and PET study. Cortex, 57, 107-127.	sentences	auditory	comprehension	low	no	18	-54	20	15	Task 1: Comprehend... condition A: nursery rhymes condition B: narratives Task 2: reproduce… condition A: nursery rhymes condition B: narratives selected: Task 1A & 1B > Task 2A
	sentences	auditory	comprehension	low	no	18	-48	26	-3	0
	sentences	auditory	comprehension	low	no	18	-51	-1	-21	0
	sentences	auditory	comprehension	low	no	18	-60	-49	0	0
	sentences	auditory	comprehension	low	no	18	-9	14	63	0
	sentences	auditory	comprehension	low	no	18	-39	5	51	0
	sentences	auditory	comprehension	low	no	18	-45	-64	18	0
	sentences	auditory	comprehension	low	no	18	-12	50	33	0
	sentences	auditory	comprehension	low	no	18	-3	-52	39	0
	sentences	auditory	comprehension	low	no	18	-24	-37	-18	0
	sentences	auditory	comprehension	low	no	18	-33	-37	-21	0
	sentences	auditory	comprehension	low	no	18	54	2	-21	0
	sentences	auditory	comprehension	low	no	18	42	-61	18	0
	sentences	auditory	comprehension	low	no	18	9	17	63	0
	sentences	auditory	comprehension	low	no	18	18	-79	-45	0
	sentences	auditory	comprehension	low	no	18	-42	2	-42	Task 1: Comprehend... condition A: nursery rhymes condition B: narratives Task 2: reproduce… condition A: nursery rhymes condition B: narratives selected: Task 1B > Task 1A
	sentences	auditory	comprehension	low	no	18	-57	-4	-9	0
	sentences	auditory	comprehension	low	no	18	-33	-46	18	0
	sentences	auditory	comprehension	low	no	18	-21	-4	-21	0
	sentences	auditory	comprehension	low	no	18	-27	-16	-15	0
	sentences	auditory	comprehension	low	no	18	-21	-76	-39	0
	sentences	auditory	comprehension	low	no	18	51	26	-3	0
	sentences	auditory	comprehension	low	no	18	57	-10	-9	0
	sentences	auditory	comprehension	low	no	18	57	-40	-3	0
	sentences	auditory	comprehension	low	no	18	60	-58	21	0
	sentences	auditory	comprehension	low	no	18	6	44	36	0
	sentences	auditory	comprehension	low	no	18	24	-4	-21	0
AbdulSabur, N. Y., Xu, Y., Liu, S., Chow, H. M., Baxter, M., Carson, J., & Braun, A. R. (2014). Neural correlates and network connectivity underlying narrative production and comprehension: A combined fMRI and PET study. Cortex, 57, 107-127.	sentences	auditory	production / internally generate	high	no	18	-30	29	-3	Task 1: Comprehend... condition A: nursery rhymes condition B: narratives Task 2: reproduce… condition A: nursery rhymes condition B: narratives selected: Task 2B > Task 2A
	sentences	auditory	production / internally generate	high	no	18	-12	35	48	0
	sentences	auditory	production / internally generate	high	no	18	-24	47	21	0
	sentences	auditory	production / internally generate	high	no	18	-42	20	33	0
	sentences	auditory	production / internally generate	high	no	18	-6	14	54	0
	sentences	auditory	production / internally generate	high	no	18	-12	29	24	0
	sentences	auditory	production / internally generate	high	no	18	-6	-58	45	0
	sentences	auditory	production / internally generate	high	no	18	-3	-61	6	0
	sentences	auditory	production / internally generate	high	no	18	-15	8	15	0
	sentences	auditory	production / internally generate	high	no	18	-3	-16	12	0
	sentences	auditory	production / internally generate	high	no	18	-36	-61	-30	0
	sentences	auditory	production / internally generate	high	no	18	9	-57	12	0
	sentences	auditory	production / internally generate	high	no	18	12	-55	45	0
	sentences	auditory	production / internally generate	high	no	18	42	-76	30	0
	sentences	auditory	production / internally generate	high	no	18	24	-55	0	0
	sentences	auditory	production / internally generate	high	no	18	39	-58	-33	0
	sentences	auditory	production / internally generate	high	no	18	3	-76	-18	0
Kyong, J. S., Scott, S. K., Rosen, S., Howe, T. B., Agnew, Z. K., & McGettigan, C. (2014). Exploring the roles of spectral detail and intonation contour in speech intelligibility: an FMRI study. Journal of cognitive neuroscience, 26(8), 1748-1763.	sentences	auditory	comprehension	low	no	19	-58	-14	-2	listen to spoken sentences with different prosody
	sentences	auditory	comprehension	low	no	19	-50	-42	6	0
	sentences	auditory	comprehension	low	no	19	-66	-22	2	0
	sentences	auditory	comprehension	low	no	19	62	-8	-2	0
	sentences	auditory	comprehension	low	no	19	66	-22	2	0
	sentences	auditory	comprehension	low	no	19	52	-34	0	0
	sentences	auditory	comprehension	low	no	19	-60	-10	-4	0
	sentences	auditory	comprehension	low	no	19	-54	-42	4	0
	sentences	auditory	comprehension	low	no	19	-66	-24	2	0
	sentences	auditory	comprehension	low	no	19	60	-8	-8	0
	sentences	auditory	comprehension	low	no	19	64	-16	-2	0
	sentences	auditory	comprehension	low	no	19	-54	-40	4	0
	sentences	auditory	comprehension	low	no	19	-62	-12	-6	0
	sentences	auditory	comprehension	low	no	19	-58	-8	-12	0
	sentences	auditory	comprehension	low	no	19	-51	-49	37	0
	sentences	auditory	comprehension	low	no	19	-30	-58	22	0
	sentences	auditory	comprehension	low	no	19	-9	-52	31	0
	sentences	auditory	comprehension	low	no	19	51	-64	25	0
	sentences	auditory	comprehension	low	no	19	-6	-58	25	0
Ludersdorfer, P., Schurz, M., Richlan, F., Kronbichler, M., & Wimmer, H. (2013). Opposite effects of visual and auditory word-likeness on activity in the visual word form area. Frontiers in Human Neuroscience, 7, 491.	words	visual & auditory	choice	low	no	29	-48	-97	16	Task: Has the last 2 stimuli been the same? Condition A: real words condition B: pseudowords Selected: condition A > condition B Visual, Auditory fMRI
	words	visual & auditory	choice	low	no	29	51	-43	64	0
	words	visual & auditory	choice	low	no	29	-9	-94	19	0
	words	visual & auditory	choice	low	no	29	-21	-55	19	0
	words	visual & auditory	choice	low	no	29	15	-49	58	0
	words	visual & auditory	choice	low	no	29	-9	-4	40	0
	words	visual & auditory	choice	low	no	29	15	-31	25	0
	words	visual & auditory	choice	low	no	29	-6	-67	19	0
	words	visual & auditory	choice	low	no	29	51	-31	16	0
	words	visual & auditory	choice	low	no	29	-48	-58	22	0
	words	visual & auditory	choice	low	no	29	-60	-58	-11	0
	words	visual & auditory	choice	low	no	29	-51	-64	28	0
Simard, F., Monetta, L., Nagano-Saito, A., & Monchi, O. (2013). A new lexical card-sorting task for studying fronto-striatal contribution to processing language rules. Brain and language, 125(3), 295-306.	words	visual	choice	high	no	14	-45	-57	-3	Task: match the word with one of four options presented, either based on semantics, syllable onset (beginning) or rhymes, BUT not told based on which selected: semantic decision > control task selected: semantic decision > phonological decisions Visual fMRI
	words	visual	choice	high	no	14	-48	43	23	0
	words	visual	choice	high	no	14	-44	43	22	0
	words	visual	choice	high	no	14	-7	34	-3	0
	words	visual	choice	high	no	14	12	31	-8	0
	words	visual	choice	high	no	14	-31	34	24	0
	words	visual	choice	high	no	14	40	42	17	0
	words	visual	choice	high	no	14	-55	33	15	0
	words	visual	choice	high	no	14	40	28	49	0
	words	visual	choice	high	no	14	-51	14	44	0
	words	visual	choice	high	no	14	-3	-32	28	0
	words	visual	choice	high	no	14	-50	-65	-4	0
	words	visual	choice	high	no	14	-1	-60	49	0
	words	visual	choice	high	no	14	-48	-65	60	0
	words	visual	choice	high	no	14	-26	-74	-8	0
	words	visual	choice	high	no	14	32	-72	-7	0
	words	visual	choice	high	no	14	-31	-85	-5	0
	words	visual	choice	high	no	14	25	-90	-1	0
	words	visual	choice	high	no	14	-40	-88	9	0
	words	visual	choice	high	no	14	34	-87	13	0
	words	visual	choice	high	no	14	-7	-12	8	0
	words	visual	choice	high	no	14	10	-34	6	0
	words	visual	choice	high	no	14	-5	-28	-2	0
	words	visual	choice	high	no	14	-27	-12	8	0
	words	visual	choice	high	no	14	25	1	13	0
	words	visual	choice	high	no	14	10	10	-4	0
	words	visual	choice	high	no	14	-12	-68	-29	0
	words	visual	choice	high	no	14	14	-79	-18	0
	words	visual	choice	high	no	14	-40	33	-11	0
	words	visual	choice	high	no	14	38	36	-3	0
	words	visual	choice	high	no	14	-60	40	19	0
	words	visual	choice	high	no	14	-62	-40	-14	0
	words	visual	choice	high	no	14	-57	-18	-29	0
	words	visual	choice	high	no	14	-31	-99	5	0
	words	visual	choice	high	no	14	-40	17	-4	0
	words	visual	choice	high	no	14	-14	28	9	0
	words	visual	choice	high	no	14	18	32	-3	0
	words	visual	choice	high	no	14	-31	-50	-6	0
	words	visual	choice	high	no	14	-40	-33	-23	0
	words	visual	choice	high	no	14	-20	-74	12	0
	words	visual	choice	high	no	14	-44	-97	20	0
Straube, B., Green, A., Weis, S., & Kircher, T. (2012). A supramodal neural network for speech and gesture semantics: an fMRI study. PloS one, 7(11), e51207.	sentences	auditory	choice	low	yes	16	-64	-52	0	Task: is the spot on actor's shirt light or dark? Condition A: sentence in understandable language spoken condition B: sentence in foreign language spoken Selected: condition A > condition B auditory fMRI
	sentences	auditory	choice	low	yes	16	-44	12	24	0
	sentences	auditory	choice	low	yes	16	60	-40	-4	0
	sentences	auditory	choice	low	yes	16	-8	20	48	0
Wende, K. C., Straube, B., Stratmann, M., Sommer, J., Kircher, T., & Nagels, A. (2012). Neural correlates of continuous causal word generation. NeuroImage, 62(3), 1399-1407.	words	visual	production / internally generate	high	no	18	21	14	54	Task 1: Generate causes / reasons for the word Task 2: Generate words associated with that word Task 3: Generate words rhyming with that word Selected: Task 1 > Task 3 Selected: Task 2 > Task 3 Visual / Oral fMRI
	words	visual	production / internally generate	high	no	18	-46	-66	30	0
	words	visual	production / internally generate	high	no	18	-38	-80	-28	0
	words	visual	production / internally generate	high	no	18	-46	26	10	0
	words	visual	production / internally generate	high	no	18	26	-10	-26	0
	words	visual	production / internally generate	high	no	18	-52	-12	0	0
	words	visual	production / internally generate	high	no	18	-54	-22	30	0
	words	visual	production / internally generate	high	no	18	64	50	-14	0
	words	visual	production / internally generate	high	no	18	30	-16	28	0
	words	visual	production / internally generate	high	no	18	-2	-20	2	0
Visser, M., Jefferies, E., Embleton, K. V., & Lambon Ralph, M. A. (2012). Both the middle temporal gyrus and the ventral anterior temporal area are crucial for multimodal semantic processing: distortion-corrected fMRI evidence for a double gradient of information convergence in the temporal lobes. Journal of Cognitive Neuroscience, 24(8), 1766-1778.	words	visual	choice	high	yes	15	-51	-30	-3	cactus and camel task visual fMRI
	words	visual	choice	high	yes	15	-54	33	3	0
	words	visual	choice	high	yes	15	39	21	-33	0
	words	visual	choice	high	yes	15	-54	9	-33	0
	words	visual	choice	high	yes	15	-39	-39	-24	0
	words	visual	choice	high	yes	15	-45	-69	-36	0
	words	visual	choice	high	yes	15	-39	-21	-21	0
Abraham, A., Pieritz, K., Thybusch, K., Rutter, B., Kröger, S., Schweckendiek, J., ... & Hermann, C. (2012). Creativity and the brain: uncovering the neural signature of conceptual expansion. Neuropsychologia, 50(8), 1906-1917.	words	visual	production / internally generate	high	no	19	-42	58	7	Task 1: Generate words according to instruction ("uses" for "shoe", or "objects" at "office") Task 2: String of letters, press when the current one is the same as 1 or 2 before Selected: Task 1 > Task 2 Visual / Oral fMRI
	words	visual	production / internally generate	high	no	19	-63	33	43	0
	words	visual	production / internally generate	high	no	19	-17	14	-12	0
	words	visual	production / internally generate	high	no	19	-17	16	-26	0
	words	visual	production / internally generate	high	no	19	-50	39	-25	0
	words	visual	production / internally generate	high	no	19	-37	53	24	0
	words	visual	production / internally generate	high	no	19	-4	0	32	0
	words	visual	production / internally generate	high	no	19	-11	-15	-24	0
	words	visual	production / internally generate	high	no	19	3	-34	-14	0
	words	visual	production / internally generate	high	no	19	28	-47	-14	0
	words	visual	production / internally generate	high	no	19	-21	-47	-16	0
	words	visual	production / internally generate	high	no	19	25	-39	33	0
	words	visual	production / internally generate	high	no	19	-24	-61	8	0
	words	visual	production / internally generate	high	no	19	-4	-58	5	0
	words	visual	production / internally generate	high	no	19	12	-14	-40	0
	words	visual	production / internally generate	high	no	19	-11	-18	-19	0
	words	visual	production / internally generate	high	no	19	-28	-53	-9	0
	words	visual	production / internally generate	high	no	19	-56	-74	40	0
	words	visual	production / internally generate	high	no	19	-53	-99	12	0
	words	visual	production / internally generate	high	no	19	-39	-80	4	0
	words	visual	production / internally generate	high	no	19	12	-93	42	0
	words	visual	production / internally generate	high	no	19	-7	-16	4	0
	words	visual	production / internally generate	high	no	19	-26	-70	-20	0
	words	visual	production / internally generate	high	no	19	-4	-92	-23	0
	words	visual	production / internally generate	high	no	19	-50	-21	22	0
	words	visual	production / internally generate	high	no	19	35	-4	-34	0
	words	visual	production / internally generate	high	no	19	-33	-8	-47	0
	words	visual	production / internally generate	high	no	19	-37	-16	3	0
	words	visual	production / internally generate	high	no	19	-37	-34	19	0
	words	visual	production / internally generate	high	no	19	38	12	-40	0
	words	visual	production / internally generate	high	no	19	25	-15	-54	0
	words	visual	production / internally generate	high	no	19	41	-69	-48	0
	words	visual	production / internally generate	high	no	19	31	-25	49	0
	words	visual	production / internally generate	high	no	19	8	-29	73	0
	words	visual	production / internally generate	high	no	19	-33	-27	58	0
Zhang, J. X., Xiao, Z., & Weng, X. (2012). Neural evidence for direct meaning access from orthography in Chinese word reading. International Journal of Psychophysiology, 84(3), 240-245.	words	visual & auditory	choice	high	no	14	-26	51	-12	Task: Is it a real word? Real words > pseudowords visual and auditory fMRI
	words	visual & auditory	choice	high	no	14	22	63	2	0
	words	visual & auditory	choice	high	no	14	1	42	26	0
	words	visual & auditory	choice	high	no	14	-20	-52	69	0
	words	visual & auditory	choice	high	no	14	-28	-49	27	0
	words	visual & auditory	choice	high	no	14	-55	-50	33	0
Szlachta, Z., Bozic, M., Jelowicka, A., & Marslen-Wilson, W. D. (2012). Neurocognitive dimensions of lexical complexity in Polish. Brain and Language, 121(3), 219-225.	words	auditory	comprehension	low	no	21	66	-8	-8	Task: listen, every 5th: is 2 sounds the same? Condition A: nouns, verbs etc condition B: "musical rain" (distorted speech) condition A > condition B auditory fMRI
	words	auditory	comprehension	low	no	21	-4	-34	4	0
	words	auditory	comprehension	low	no	21	-60	20	-28	0
	words	auditory	comprehension	low	no	21	-62	10	-16	0
	words	auditory	comprehension	low	no	21	-42	32	-8	0
	words	auditory	comprehension	low	no	21	-50	-40	8	0
	words	auditory	comprehension	low	no	21	-44	34	6	0
	words	auditory	comprehension	low	no	21	-46	6	-8	0
	words	auditory	comprehension	low	no	21	-46	-16	-2	0
	words	auditory	comprehension	low	no	21	60	18	-20	0
	words	auditory	comprehension	low	no	21	62	-26	-2	0
	words	auditory	comprehension	low	no	21	52	-34	-24	0
	words	auditory	comprehension	low	no	21	56	-62	-22	0
	words	auditory	comprehension	low	no	21	-30	-46	-20	0
	words	auditory	comprehension	low	no	21	-48	-8	-2	0
	words	auditory	comprehension	low	no	21	-38	-32	6	0
	words	auditory	comprehension	low	no	21	-60	20	-26	0
	words	auditory	comprehension	low	no	21	-62	34	-16	0
	words	auditory	comprehension	low	no	21	-42	34	4	0
	words	auditory	comprehension	low	no	21	-36	6	-8	0
	words	auditory	comprehension	low	no	21	-44	-14	-4	0
	words	auditory	comprehension	low	no	21	58	-32	2	0
	words	auditory	comprehension	low	no	21	58	-34	-20	0
	words	auditory	comprehension	low	no	21	48	-62	-22	0
	words	auditory	comprehension	low	no	21	-28	-48	-18	0
	words	auditory	comprehension	low	no	21	-46	-62	24	0
	words	auditory	comprehension	low	no	21	-40	-54	20	0
	words	auditory	comprehension	low	no	21	52	-70	24	0
	words	auditory	comprehension	low	no	21	36	-6	-6	0
	words	auditory	comprehension	low	no	21	-42	-36	6	0
	words	auditory	comprehension	low	no	21	-62	4	-14	0
	words	auditory	comprehension	low	no	21	-62	10	-18	0
	words	auditory	comprehension	low	no	21	-58	-14	-2	0
	words	auditory	comprehension	low	no	21	-54	2	-8	0
	words	auditory	comprehension	low	no	21	64	16	-20	0
	words	auditory	comprehension	low	no	21	60	-32	4	0
	words	auditory	comprehension	low	no	21	54	18	-24	0
	words	auditory	comprehension	low	no	21	46	30	-18	0
	words	auditory	comprehension	low	no	21	50	30	-12	0
	words	auditory	comprehension	low	no	21	-34	34	0	0
Carota, F., Moseley, R., & Pulvermüller, F. (2012). Body-part-specific representations of semantic noun categories. Journal of Cognitive Neuroscience, 24(6), 1492-1509.	words	visual	comprehension	low	no	18	-42	42	6	Task: read the word silently conditions: tools, animals, food & hashmars (control) visual fMRI
	words	visual	comprehension	low	no	18	-44	30	-16	0
	words	visual	comprehension	low	no	18	-48	32	-16	0
	words	visual	comprehension	low	no	18	-34	-8	46	0
	words	visual	comprehension	low	no	18	-24	4	36	0
	words	visual	comprehension	low	no	18	-46	-12	22	0
	words	visual	comprehension	low	no	18	-56	6	20	0
	words	visual	comprehension	low	no	18	-58	6	28	0
	words	visual	comprehension	low	no	18	-58	-8	54	0
	words	visual	comprehension	low	no	18	-60	36	-12	0
	words	visual	comprehension	low	no	18	-30	2	38	0
	words	visual	comprehension	low	no	18	34	-8	56	0
	words	visual	comprehension	low	no	18	60	-18	54	0
	words	visual	comprehension	low	no	18	34	10	-10	0
	words	visual	comprehension	low	no	18	32	-38	2	0
	words	visual	comprehension	low	no	18	-56	-40	-16	0
	words	visual	comprehension	low	no	18	-58	-60	-10	0
	words	visual	comprehension	low	no	18	-46	-34	-20	0
	words	visual	comprehension	low	no	18	-46	-12	-26	0
	words	visual	comprehension	low	no	18	-38	-34	40	0
	words	visual	comprehension	low	no	18	-38	-30	38	0
	words	visual	comprehension	low	no	18	-56	-26	50	0
	words	visual	comprehension	low	no	18	-48	-40	26	0
	words	visual	comprehension	low	no	18	-44	-20	34	0
	words	visual	comprehension	low	no	18	-52	-50	-30	0
	words	visual	comprehension	low	no	18	-64	-54	-6	0
	words	visual	comprehension	low	no	18	38	8	2	0
	words	visual	comprehension	low	no	18	8	38	6	0
	words	visual	comprehension	low	no	18	20	0	14	0
	words	visual	comprehension	low	no	18	-48	2	16	0
	words	visual	comprehension	low	no	18	52	30	4	0
	words	visual	comprehension	low	no	18	44	4	16	0
	words	visual	comprehension	low	no	18	-30	-8	52	0
	words	visual	comprehension	low	no	18	-56	-8	44	0
	words	visual	comprehension	low	no	18	-30	-2	44	0
	words	visual	comprehension	low	no	18	-46	-8	56	0
	words	visual	comprehension	low	no	18	-54	-28	4	0
	words	visual	comprehension	low	no	18	32	10	-10	0
	words	visual	comprehension	low	no	18	-50	-36	2	0
	words	visual	comprehension	low	no	18	-56	-32	-14	0
	words	visual	comprehension	low	no	18	-56	-40	-16	0
	words	visual	comprehension	low	no	18	-40	-44	-24	0
	words	visual	comprehension	low	no	18	-46	-48	-32	0
	words	visual	comprehension	low	no	18	-38	12	6	0
	words	visual	comprehension	low	no	18	38	4	12	0
	words	visual	comprehension	low	no	18	-26	-38	26	0
	words	visual	comprehension	low	no	18	-20	-26	32	0
	words	visual	comprehension	low	no	18	-52	-32	36	0
	words	visual	comprehension	low	no	18	-54	-48	-32	0
	words	visual	comprehension	low	no	18	-50	32	-12	0
	words	visual	comprehension	low	no	18	38	40	4	0
	words	visual	comprehension	low	no	18	-26	50	18	0
	words	visual	comprehension	low	no	18	-46	-36	0	0
	words	visual	comprehension	low	no	18	36	-40	4	0
	words	visual	comprehension	low	no	18	-58	30	20	0
	words	visual	comprehension	low	no	18	-64	-24	20	0
	words	visual	comprehension	low	no	18	-42	-44	-22	0
	words	visual	comprehension	low	no	18	-46	-34	-20	0
	words	visual	comprehension	low	no	18	-38	-68	30	0
	words	visual	comprehension	low	no	18	-38	-78	36	0
	words	visual	comprehension	low	no	18	-34	-80	24	0
	words	visual	comprehension	low	no	18	-30	30	-16	0
	words	visual	comprehension	low	no	18	18	10	30	0
	words	visual	comprehension	low	no	18	-34	10	28	0
	words	visual	comprehension	low	no	18	-34	40	6	0
	words	visual	comprehension	low	no	18	-44	-10	44	0
	words	visual	comprehension	low	no	18	-48	-10	44	0
	words	visual	comprehension	low	no	18	-50	-20	42	0
	words	visual	comprehension	low	no	18	-56	4	40	0
	words	visual	comprehension	low	no	18	-38	-18	52	0
	words	visual	comprehension	low	no	18	58	-38	2	0
	words	visual	comprehension	low	no	18	34	-12	-26	0
	words	visual	comprehension	low	no	18	-56	-60	-10	0
	words	visual	comprehension	low	no	18	-42	-40	-14	0
	words	visual	comprehension	low	no	18	-44	-34	-20	0
Pulvermüller, F., Cook, C., & Hauk, O. (2012). Inflection in action: Semantic motor system activation to noun-and verb-containing phrases is modulated by the presence of overt grammatical markers. Neuroimage, 60(2), 1367-1379.	sentences	visual	comprehension	low	no	23	42	-52	-18	phrases: inflected vs non-inflected (they walk / her walk) VS hashmarks
	sentences	visual	comprehension	low	no	23	-56	-26	-2	0
	sentences	visual	comprehension	low	no	23	-58	-4	-14	0
	sentences	visual	comprehension	low	no	23	-38	86	16	0
	sentences	visual	comprehension	low	no	23	-48	34	8	0
	sentences	visual	comprehension	low	no	23	-50	18	24	0
	sentences	visual	comprehension	low	no	23	-46	0	50	0
	sentences	visual	comprehension	low	no	23	-20	-18	60	0
	sentences	visual	comprehension	low	no	23	-8	0	56	0
	sentences	visual	comprehension	low	no	23	66	-28	-4	0
	sentences	visual	comprehension	low	no	23	58	-10	46	0
	sentences	visual	comprehension	low	no	23	12	-12	60	0
	sentences	visual	comprehension	low	no	23	-44	-56	-18	0
	sentences	visual	comprehension	low	no	23	-38	-86	-16	0
	sentences	visual	comprehension	low	no	23	-42	-44	0	0
	sentences	visual	comprehension	low	no	23	-56	0	-14	0
	sentences	visual	comprehension	low	no	23	44	-34	0	0
	sentences	visual	comprehension	low	no	23	68	-30	0	0
	sentences	visual	comprehension	low	no	23	-46	32	10	0
	sentences	visual	comprehension	low	no	23	-42	18	24	0
	sentences	visual	comprehension	low	no	23	-50	18	20	0
	sentences	visual	comprehension	low	no	23	-4	0	56	0
	sentences	visual	comprehension	low	no	23	-46	0	50	0
	sentences	visual	comprehension	low	no	23	-56	-4	40	0
	sentences	visual	comprehension	low	no	23	-44	-2	36	0
	sentences	visual	comprehension	low	no	23	-18	-18	60	0
	sentences	visual	comprehension	low	no	23	58	-10	46	0
	sentences	visual	comprehension	low	no	23	46	-10	52	0
	sentences	visual	comprehension	low	no	23	-22	-44	-32	0
	sentences	visual	comprehension	low	no	23	-20	-58	-34	0
	sentences	visual	comprehension	low	no	23	-32	0	-22	0
	sentences	visual	comprehension	low	no	23	-26	-8	-18	0
	sentences	visual	comprehension	low	no	23	-56	-26	-2	0
	sentences	visual	comprehension	low	no	23	-50	-46	6	0
	sentences	visual	comprehension	low	no	23	-44	30	0	0
	sentences	visual	comprehension	low	no	23	-48	18	22	0
	sentences	visual	comprehension	low	no	23	-42	-52	-18	0
	sentences	visual	comprehension	low	no	23	-8	4	54	0
Geranmayeh, F., Brownsett, S. L., Leech, R., Beckmann, C. F., Woodhead, Z., & Wise, R. J. (2012). The contribution of the inferior parietal cortex to spoken language production. Brain and language, 121(1), 47-57.	sentences	visual	production / internally generate	high	no	19	-8	22	32	task: define presented word VS move tongue (sentence production task)
	sentences	visual	production / internally generate	high	no	19	10	18	36	0
	sentences	visual	production / internally generate	high	no	19	-4	16	52	0
	sentences	visual	production / internally generate	high	no	19	6	14	56	0
	sentences	visual	production / internally generate	high	no	19	-50	16	10	0
	sentences	visual	production / internally generate	high	no	19	-34	14	-6	0
	sentences	visual	production / internally generate	high	no	19	34	12	-10	0
	sentences	visual	production / internally generate	high	no	19	28	8	-6	0
	sentences	visual	production / internally generate	high	no	19	-52	-22	-4	0
	sentences	visual	production / internally generate	high	no	19	48	-30	-4	0
Welcome, S. E., & Joanisse, M. F. (2012). Individual differences in skilled adult readers reveal dissociable patterns of neural activity associated with component processes of reading. Brain and language, 120(3), 360-371.	words	visual	choice	high	no	20	-57	-36	1	Task 1: words & pseudowords presented, do they rhyme? Task 2: words & pseudowords & letter strings presented, do they have the same pattern of upper/lowercase letters? Task 3: words presented, do they belong in the same category? (animals) Selected: Task 3 > Tasks 1, 2 visual fMRI
	words	visual	choice	high	no	20	-57	31	50	0
	words	visual	choice	high	no	20	-44	22	31	0
	words	visual	choice	high	no	20	-2	63	6	0
	words	visual	choice	high	no	20	42	-62	50	0
	words	visual	choice	high	no	20	36	-61	45	0
Hervais-Adelman, A. G., Carlyon, R. P., Johnsrude, I. S., & Davis, M. H. (2012). Brain regions recruited for the effortful comprehension of noise-vocoded words. Language and Cognitive Processes, 27(7-8), 1145-1166.	words	auditory	choice	low	yes	15	-46	-22	0	Task: is it "buzzy"? normal words, vocoded words, non-intelligable vocoded words
	words	auditory	choice	low	yes	15	43	-6	-2	0
	words	auditory	choice	low	yes	15	64	-30	2	0
	words	auditory	choice	low	yes	15	64	-18	0	0
	words	auditory	choice	low	yes	15	50	4	-12	0
	words	auditory	choice	low	yes	15	-60	-38	4	0
	words	auditory	choice	low	yes	15	-54	-44	-14	0
	words	auditory	choice	low	yes	15	-60	-24	-16	0
	words	auditory	choice	low	yes	15	-38	-6	-12	0
	words	auditory	choice	low	yes	15	-38	-2	-18	0
	words	auditory	choice	low	yes	15	-18	6	-14	0
Hauk, O., & Pulvermüller, F. (2011). The lateralization of motor cortex activation to action-words. Frontiers in human neuroscience, 5, 149.	words	visual	comprehension	low	no	21	-30	-38	-20	Task: read words silently conditions: words related to arms legs etc > control hashmarks visual fMRI
	words	visual	comprehension	low	no	21	-24	-42	-16	0
	words	visual	comprehension	low	no	21	-40	30	4	0
	words	visual	comprehension	low	no	21	-48	-66	6	0
	words	visual	comprehension	low	no	21	-50	-30	2	0
	words	visual	comprehension	low	no	21	-56	-38	6	0
	words	visual	comprehension	low	no	21	-64	-8	50	0
	words	visual	comprehension	low	no	21	-62	-18	22	0
	words	visual	comprehension	low	no	21	-50	32	-14	0
	words	visual	comprehension	low	no	21	-58	-30	2	0
Friederici, A. D., Kotz, S. A., Scott, S. K., & Obleser, J. (2010). Disentangling syntax and intelligibility in auditory language comprehension. Human brain mapping, 31(3), 448-457.	sentences	auditory	comprehension	low	no	17	-58	-4	4	Task: listen to sentences conditions: grammatically correct & uncorrect sentences, control: untinelligible speech
	sentences	auditory	comprehension	low	no	17	62	-4	-14	0
Birn, R. M., Kenworthy, L., Case, L., Caravella, R., Jones, T. B., Bandettini, P. A., & Martin, A. (2010). Neural systems supporting lexical search guided by letter and semantic category cues: a self-paced overt response fMRI study of verbal fluency. Neuroimage, 49(1), 1099-1107.	words	visual	production / internally generate	high	no	14	-41	27	20	Task: generate words condition A: one or two letters to start the words with (if 2 letters, keep switching) condition B: one or two categories to fit the words in (if 2 categories, keep switching) condition C: control, generate months Selected: conditions A, B > condition C
	words	visual	production / internally generate	high	no	14	-48	-54	-11	0
	words	visual	production / internally generate	high	no	14	-6	0	10	0
	words	visual	production / internally generate	high	no	14	-2	23	44	0
	words	visual	production / internally generate	high	no	14	-35	2	49	0
	words	visual	production / internally generate	high	no	14	-32	-66	37	0
	words	visual	production / internally generate	high	no	14	-4	-27	-6	0
	words	visual	production / internally generate	high	no	14	-8	-64	10	Task: generate words condition A: one or two letters to start the words with (if 2 letters, keep switching) condition B: one or two categories to fit the words in (if 2 categories, keep switching) condition C: control, generate months Selected: condition A > condition B visual fMRI
	words	visual	production / internally generate	high	no	14	-21	18	44	0
	words	visual	production / internally generate	high	no	14	-50	-66	30	0
	words	visual	production / internally generate	high	no	14	-15	-52	0	0
	words	visual	production / internally generate	high	no	14	-38	-26	12	0
Friese, U., Rutschmann, R., Raabe, M., & Schmalhofer, F. (2008). Neural indicators of inference processes in text comprehension: an event-related functional magnetic resonance imaging study. Journal of Cognitive Neuroscience, 20(11), 2110-2124.	sentences	visual	choice	high	yes	40	-58	-12	-14	Sentences that are normal / have pseudoword
	sentences	visual	choice	high	yes	40	-10	56	32	0
	sentences	visual	choice	high	yes	40	56	0	-18	0
	sentences	visual	choice	high	yes	40	2	56	-14	0
	sentences	visual	choice	high	yes	40	-20	-52	14	0
Obleser, J., Meyer, L., & Friederici, A. D. (2011). Dynamic assignment of neural resources in auditory comprehension of complex sentences. Neuroimage, 56(4), 2310-2320.	sentences	auditory	comprehension	low	no	14	56	-12	4	Sentences with normal / scrambled order, vs sentences vocoded over
	sentences	auditory	comprehension	low	no	14	-50	2	4	0
	sentences	auditory	comprehension	low	no	14	-44	-22	12	0
Rapp, B., & Lipka, K. (2010). The literate brain: The relationship between reading and spelling. Journal of Cognitive Neuroscience.	words	visual	comprehension	low	no	10	-39	-47	-9	Task: silently read / attend stimuli condition A: words condition B: letter strings condition C: checkerboard pattern condition D: object processing (faces, houses) condition E: spelling condition selected: condition A > condition B condition selected: condition A > condition C visual fMRI
	words	visual	comprehension	low	no	10	-39	1	31	0
	words	visual	comprehension	low	no	10	-36	26	22	0
	words	visual	comprehension	low	no	10	-39	20	5	0
	words	visual	comprehension	low	no	10	-39	-18	36	0
	words	visual	comprehension	low	no	10	-36	-44	-5	0
	words	visual	comprehension	low	no	10	24	-51	5	0
	words	visual	comprehension	low	no	10	55	5	5	0
	words	visual	comprehension	low	no	10	-42	-6	37	0
Rodd, J. M., Longe, O. A., Randall, B., & Tyler, L. K. (2010). The functional organisation of the fronto-temporal language system: evidence from syntactic and semantic ambiguity. Neuropsychologia, 48(5), 1324-1335.	sentences	auditory	choice	high	yes	14	-60	-10	0	high-ambiguity, low ambiguity sentences vs signal noise, half of trials: is the word related to the sentence? baseline: listen to noise, press left or right according to what word is shown
	sentences	auditory	choice	high	yes	14	-48	10	-22	0
	sentences	auditory	choice	high	yes	14	-52	8	-20	0
	sentences	auditory	choice	high	yes	14	-50	12	-16	0
	sentences	auditory	choice	high	yes	14	-64	-22	0	0
	sentences	auditory	choice	high	yes	14	-54	-6	-14	0
	sentences	auditory	choice	high	yes	14	-52	-30	2	0
	sentences	auditory	choice	high	yes	14	60	-4	-10	0
	sentences	auditory	choice	high	yes	14	52	6	-22	0
	sentences	auditory	choice	high	yes	14	66	-18	-2	0
	sentences	auditory	choice	high	yes	14	52	-18	2	0
	sentences	auditory	choice	high	yes	14	-24	-12	-20	0
	sentences	auditory	choice	high	yes	14	30	-14	-20	0
Kuchinke, L., van der Meer, E., & Krueger, F. (2009). Differences in processing of taxonomic and sequential relations in semantic memory: An fMRI investigation. Brain and Cognition, 69(2), 245-251.	words	visual	choice	high	no	15	19	-84	10	Task 1: Are the two words presented co-ordinate or super-ordinate relationship? Task 2: Are the two words presented sequentially related? Control: are the two words presented verbs or nouns? Selected: Tasks 1, 2 > Control Visual fMRI
	words	visual	choice	high	no	15	-31	2	47	0
	words	visual	choice	high	no	15	-46	16	25	0
	words	visual	choice	high	no	15	36	11	45	0
	words	visual	choice	high	no	15	25	-30	-18	0
	words	visual	choice	high	no	15	-53	-39	-11	0
	words	visual	choice	high	no	15	30	-64	51	0
Cao, F., Peng, D., Liu, L., Jin, Z., Fan, N., Deng, Y., & Booth, J. R. (2009). Developmental differences of neurocognitive networks for phonological and semantic processing in Chinese word reading. Human brain mapping, 30(3), 797-809.	words	visual	choice	high	yes	13	27	-90	6	Task 1: two words presented, is the 3rd associated with either? Task 2: two words presented, does the 3rd rhyme with either? selected: Task 1 > Task 2 Visual fMRI
	words	visual	choice	high	yes	13	-3	-96	15	0
	words	visual	choice	high	yes	13	-24	-90	-9	0
	words	visual	choice	high	yes	13	-45	27	21	0
	words	visual	choice	high	yes	13	6	-63	-30	0
	words	visual	choice	high	yes	13	-60	-45	0	0
	words	visual	choice	high	yes	13	-3	33	39	0
	words	visual	choice	high	yes	13	-36	-3	-33	0
	words	visual	choice	high	yes	13	30	-69	-36	0
	words	visual	choice	high	yes	13	33	-24	-24	0
	words	visual	choice	high	yes	13	39	30	-3	0
Sabri, M., Binder, J. R., Desai, R., Medler, D. A., Leitl, M. D., & Liebenthal, E. (2008). Attentional and linguistic interactions in speech perception. Neuroimage, 39(3), 1444-1456.	words	auditory	choice	low	yes	28	21	-83	34	Task: is any 2 words from the previous trial? condition A: real words condition B: pseudowords condition C: srambled words ("rotated speech) auditory fMRI
	words	auditory	choice	low	yes	28	52	-74	7	0
	words	auditory	choice	low	yes	28	19	-50	63	0
	words	auditory	choice	low	yes	28	-22	40	-17	0
	words	auditory	choice	low	yes	28	-37	21	34	0
Hakonen, M., May, P. J., Jääskeläinen, I. P., Jokinen, E., Sams, M., & Tiitinen, H. (2017). Predictive processing increases intelligibility of acoustically distorted speech: Behavioral and neural correlates. Brain and behavior, 7(9), e00789.	sentences	auditory	choice	low	yes	20	2	10	48	normal / distorted sentences, is the second part more intelligible than the first part?
	sentences	auditory	choice	low	yes	20	-4	-90	-12	0
	sentences	auditory	choice	low	yes	20	-36	0	40	0
	sentences	auditory	choice	low	yes	20	38	60	18	0
	sentences	auditory	choice	low	yes	20	38	24	-14	0
	sentences	auditory	choice	low	yes	20	-32	56	4	0
	sentences	auditory	choice	low	yes	20	-52	-12	-20	0
	sentences	auditory	choice	low	yes	20	58	2	-24	0
	sentences	auditory	choice	low	yes	20	-6	-90	-8	0
	sentences	auditory	choice	low	yes	20	40	-36	-8	0
	sentences	auditory	choice	low	yes	20	-50	-52	16	0
	sentences	auditory	choice	low	yes	20	-52	16	26	0
	sentences	auditory	choice	low	yes	20	28	0	-30	0
	sentences	auditory	choice	low	yes	20	-60	-6	-18	0
	sentences	auditory	choice	low	yes	20	50	12	-26	0
	sentences	auditory	choice	low	yes	20	-10	54	42	0
	sentences	auditory	choice	low	yes	20	-38	-54	18	0
	sentences	auditory	choice	low	yes	20	50	-34	-2	0
	sentences	auditory	choice	low	yes	20	-2	58	-18	0
Lin, N., Wang, X., Zhao, Y., Liu, Y., Li, X., & Bi, Y. (2015). Premotor cortex activation elicited during word comprehension relies on access of specific action concepts. Journal of cognitive neuroscience, 27(10), 2051-2062.	words	visual & auditory	choice	high	no	20	3	-9	39	Task: Is it a real word? Real words > pseudowords visual and auditory fMRI
	words	visual & auditory	choice	high	no	20	60	-30	36	0
	words	visual & auditory	choice	high	no	20	-45	-54	27	0
Ludersdorfer, P., Wimmer, H., Richlan, F., Schurz, M., Hutzler, F., & Kronbichler, M. (2016). Left ventral occipitotemporal activation during orthographic and semantic processing of auditory words. NeuroImage, 124, 834-842.	words	auditory	choice	high	yes	29	-48	32	7	Task 1: is the word presented living or non-living? Task 2: is the word presented 3 or 4 letters? Control: is the tone high or low pitched? Selected: Task 2 > Control auditory fMRI
	words	auditory	choice	high	yes	29	-42	5	25	0
	words	auditory	choice	high	yes	29	-48	20	22	0
	words	auditory	choice	high	yes	29	-60	-28	-5	0
	words	auditory	choice	high	yes	29	-45	-64	-11	0
	words	auditory	choice	high	yes	29	-27	-67	40	0
	words	auditory	choice	high	yes	29	-12	-85	34	0
	words	auditory	choice	high	yes	29	60	-22	-5	0
	words	auditory	choice	high	yes	29	-60	-34	5	Task 1: is the word presented living or non-living? Task 2: is the word presented 3 or 4 letters? Control: is the tone high or low pitched? Selected: Task 1 > Control auditory fMRI
	words	auditory	choice	high	yes	29	-48	20	19	0
	words	auditory	choice	high	yes	29	-33	-67	40	0
	words	auditory	choice	high	yes	29	-12	-82	28	0
	words	auditory	choice	high	yes	29	36	26	-11	0
	words	auditory	choice	high	yes	29	60	-22	5	0
	words	auditory	choice	high	yes	29	9	-76	7	0
Schuil, K. D., Smits, M., & Zwaan, R. A. (2013). Sentential context modulates the involvement of the motor cortex in action language processing: An fMRI study. Frontiers in human neuroscience, 7, 100.	sentences	visual	comprehension	low	no	20	-52	-38	2	read sentences, action vs non-action verbs
	sentences	visual	comprehension	low	no	20	58	-8	12	0
	sentences	visual	comprehension	low	no	20	14	-88	26	0
	sentences	visual	comprehension	low	no	20	-52	26	4	0
	sentences	visual	comprehension	low	no	20	-8	-56	8	0
	sentences	visual	comprehension	low	no	20	-48	-2	52	0
	sentences	visual	comprehension	low	no	20	-6	6	62	0
	sentences	visual	comprehension	low	no	20	-48	26	10	0
	sentences	visual	comprehension	low	no	20	-48	28	-10	0
	sentences	visual	comprehension	low	no	20	-4	18	48	0
	sentences	visual	comprehension	low	no	20	-12	44	42	0
	sentences	visual	comprehension	low	no	20	-10	30	50	0
	sentences	visual	comprehension	low	no	20	-50	16	28	0
	sentences	visual	comprehension	low	no	20	-48	24	10	0
	sentences	visual	comprehension	low	no	20	-4	18	48	0
	sentences	visual	comprehension	low	no	20	-10	30	54	0
	sentences	visual	comprehension	low	no	20	-10	44	42	0
	sentences	visual	comprehension	low	no	20	-10	20	56	0
	sentences	visual	comprehension	low	no	20	-48	4	-24	0
	sentences	visual	comprehension	low	no	20	-48	26	10	0
	sentences	visual	comprehension	low	no	20	-50	28	-10	0
	sentences	visual	comprehension	low	no	20	-12	44	44	0
	sentences	visual	comprehension	low	no	20	-6	20	46	0
Garbin, G., Collina, S., & Tabossi, P. (2012). Argument structure and morphological factors in noun and verb processing: an fMRI study.	words	visual	choice	high	no	12	-60	-32	32	Task: Is it a real word? Real words (different classes) > pseudowords visual fMRI
	words	visual	choice	high	no	12	-28	32	22	0
	words	visual	choice	high	no	12	-44	14	16	0
	words	visual	choice	high	no	12	-62	-20	12	0
	words	visual	choice	high	no	12	60	-28	16	0
	words	visual	choice	high	no	12	56	-58	14	0
	words	visual	choice	high	no	12	-42	18	6	0
	words	visual	choice	high	no	12	-48	-32	22	0
	words	visual	choice	high	no	12	-56	-6	16	0
	words	visual	choice	high	no	12	-58	-4	4	0
	words	visual	choice	high	no	12	66	-52	10	0
	words	visual	choice	high	no	12	40	-54	6	0
Vignali, L., Hawelka, S., Hutzler, F., & Richlan, F. (2019). Processing of parafoveally presented words. An fMRI study. NeuroImage, 184, 1-9.	words	visual	choice	high	no	21	-45	-73	25	Task: two words presented foveally & parafoveally (in the centre of vision), press a button if you detect a rod, press another one if both are pseudowords Real words > pseudowords visual fMRI
	words	visual	choice	high	no	21	-6	-52	10	0
	words	visual	choice	high	no	21	9	-55	10	0
	words	visual	choice	high	no	21	-24	23	49	0
	words	visual	choice	high	no	21	-9	53	-11	0
	words	visual	choice	high	no	21	-30	-37	-20	0
	words	visual	choice	high	no	21	-57	-10	-20	0
	words	visual	choice	high	no	21	-24	-19	-23	0
	words	visual	choice	high	no	21	-33	32	-17	0
	words	visual	choice	high	no	21	30	-31	-20	0
	words	visual	choice	high	no	21	24	-37	-20	0
	words	visual	choice	high	no	21	27	-19	-23	0
	words	visual	choice	high	no	21	27	32	40	0
	words	visual	choice	high	no	21	-27	-10	7	0
	words	visual	choice	high	no	21	-15	-1	19	0
	words	visual	choice	high	no	21	18	5	19	0
	words	visual	choice	high	no	21	18	14	13	0
	words	visual	choice	high	no	21	21	-10	19	0
	words	visual	choice	high	no	21	42	-28	58	0
	words	visual	choice	high	no	21	48	-13	52	0
	words	visual	choice	high	no	21	30	-25	58	0
	words	visual	choice	high	no	21	-9	62	22	0
Wu, H., Mai, X., Tang, H., Ge, Y., Luo, Y. J., & Liu, C. (2013). Dissociable somatotopic representations of Chinese action verbs in the motor and premotor cortex. Scientific Reports, 3(1), 1-12.	words	visual	comprehension	low	no	19	-5	14	64	Task: read words silently condition A: words (categories: arm-related, mouth-related, leg-related) condition B: checkerboard pattern words > checkerbaord visual fMRI
	words	visual	comprehension	low	no	19	-59	9	44	0
	words	visual	comprehension	low	no	19	62	10	47	0
	words	visual	comprehension	low	no	19	-49	4	61	0
	words	visual	comprehension	low	no	19	59	4	53	0
	words	visual	comprehension	low	no	19	-49	-12	67	0
	words	visual	comprehension	low	no	19	-25	-60	61	0
	words	visual	comprehension	low	no	19	-44	-19	-34	0
	words	visual	comprehension	low	no	19	-1	9	75	0
	words	visual	comprehension	low	no	19	5	68	31	0
	words	visual	comprehension	low	no	19	-59	9	44	0
	words	visual	comprehension	low	no	19	62	10	47	0
	words	visual	comprehension	low	no	19	-49	4	61	0
	words	visual	comprehension	low	no	19	50	-12	71	0
	words	visual	comprehension	low	no	19	-28	-52	70	0
	words	visual	comprehension	low	no	19	29	-62	71	0
	words	visual	comprehension	low	no	19	-52	-43	27	0
	words	visual	comprehension	low	no	19	-59	-8	51	0
	words	visual	comprehension	low	no	19	59	-9	60	0
	words	visual	comprehension	low	no	19	-46	-67	-13	0
	words	visual	comprehension	low	no	19	-50	-44	-21	0
	words	visual	comprehension	low	no	19	-50	14	-21	0
	words	visual	comprehension	low	no	19	-63	0	-15	0
	words	visual	comprehension	low	no	19	49	-66	-10	0
	words	visual	comprehension	low	no	19	-8	6	81	0
	words	visual	comprehension	low	no	19	-59	9	44	0
	words	visual	comprehension	low	no	19	62	10	47	0
	words	visual	comprehension	low	no	19	-63	27	15	0
	words	visual	comprehension	low	no	19	70	14	31	0
	words	visual	comprehension	low	no	19	-49	4	61	0
	words	visual	comprehension	low	no	19	59	7	53	0
	words	visual	comprehension	low	no	19	-28	-54	76	0
	words	visual	comprehension	low	no	19	-59	-37	27	0
	words	visual	comprehension	low	no	19	59	-16	61	0
	words	visual	comprehension	low	no	19	-22	-60	61	0
	words	visual	comprehension	low	no	19	-59	8	-4	0
	words	visual	comprehension	low	no	19	-50	-44	-21	0
	words	visual	comprehension	low	no	19	38	-45	-28	0
Groussard, M., Viader, F., Hubert, V., Landeau, B., Abbas, A., Desgranges, B., ... & Platel, H. (2010). Musical and verbal semantic memory: two distinct neural networks?. Neuroimage, 49(3), 2764-2773.	sentences	auditory	choice	high	yes	11	24	-70	-30	sentences (proverbs) vs musical tones (beginning of aproverb presented, does it match the end? vs beginning of a song presented, does it match the end?)
	sentences	auditory	choice	high	yes	11	-62	-38	0	0
Kim, J., Koizumi, M., Ikuta, N., Fukumitsu, Y., Kimura, N., Iwata, K., ... & Kawashima, R. (2009). Scrambling effects on the processing of Japanese sentences: An fMRI study. Journal of Neurolinguistics, 22(2), 151-166.	sentences	visual	choice	high	yes	36	-60	31	-2	sentences vs scrambled sentences (word lists), does the sentence make sense?
	sentences	visual	choice	high	yes	36	-47	28	-20	0
	sentences	visual	choice	high	yes	36	-53	24	12	0
	sentences	visual	choice	high	yes	36	-61	-41	5	0
	sentences	visual	choice	high	yes	36	-72	-48	4	0
	sentences	visual	choice	high	yes	36	-58	-1	-26	0
	sentences	visual	choice	high	yes	36	-64	-2	-15	0
	sentences	visual	choice	high	yes	36	-64	-28	2	0
	sentences	visual	choice	high	yes	36	-23	-15	-18	0
Božić, M., & Marslen-Wilson, W. D. (2013). Neurocognitive mechanisms for processing inflectional and derivational complexity in English. Psihologija, 46(4), 439-454.	words	auditory	choice	low	yes	13	-66	-26	-8	Task: does the word / noises presented contain a short gap inbetween? words vs musical rain auditory fMRI
	words	auditory	choice	low	yes	13	-30	-36	-18	0
	words	auditory	choice	low	yes	13	-42	-42	-18	0
	words	auditory	choice	low	yes	13	-46	-68	28	0
	words	auditory	choice	low	yes	13	62	-8	-12	0
	words	auditory	choice	low	yes	13	-38	30	-16	0
	words	auditory	choice	low	yes	13	-36	36	-10	0
	words	auditory	choice	low	yes	13	54	-64	28	0
	words	auditory	choice	low	yes	13	4	50	12	0
	words	auditory	choice	low	yes	13	-8	36	-10	0
	words	auditory	choice	low	yes	13	8	30	-10	0
	words	auditory	choice	low	yes	13	34	-38	-16	0
	words	auditory	choice	low	yes	13	32	-26	-14	0
	words	auditory	choice	low	yes	13	32	-36	-8	0
Bagga, D., Singh, N., Modi, S., Kumar, P., Bhattacharya, D., Garg, M. L., & Khushu, S. (2013). Assessment of lexical semantic judgment abilities in alcohol-dependent subjects: An fMRI study. Journal of biosciences, 38(5), 905-915.	words	visual	choice	high	yes	18	-39	8	25	Task 1: is the word presented concrete or abstract? Task 2: is the word presented uppercase or lowercase? Selected: Task 1 > Task 2 Visual fMRI
	words	visual	choice	high	yes	18	21	-79	-32	0
	words	visual	choice	high	yes	18	48	29	7	0
	words	visual	choice	high	yes	18	-51	-31	-8	0
	words	visual	choice	high	yes	18	-12	2	64	0
Chan, S. T., Tang, S. W., Tang, K. W., Lee, W. K., Lo, S. S., & Kwong, K. K. (2009). Hierarchical coding of characters in the ventral and dorsal visual streams of Chinese language processing. Neuroimage, 48(2), 423-435.	words	visual	choice	high	no	22	-52	24	-2	Task: is the 2 chinese characters presented synonyms OR are the pseudowords / korean characters the same? synonyms vs pseudocharacters synonym vs foreign language visual fMRI
	words	visual	choice	high	no	22	-6	23	49	0
	words	visual	choice	high	no	22	-40	-45	49	0
	words	visual	choice	high	no	22	42	25	-7	0
	words	visual	choice	high	no	22	-55	-34	-4	0
	words	visual	choice	high	no	22	-17	10	9	0
	words	visual	choice	high	no	22	-53	26	0	0
	words	visual	choice	high	no	22	-1	33	43	0
	words	visual	choice	high	no	22	-33	-58	49	0
	words	visual	choice	high	no	22	-34	25	-5	0
	words	visual	choice	high	no	22	41	26	-5	0
	words	visual	choice	high	no	22	-57	-40	-10	0
	words	visual	choice	high	no	22	-49	58	-17	0
	words	visual	choice	high	no	22	-18	9	8	0
Malins, J. G., Gumkowski, N., Buis, B., Molfese, P., Rueckl, J. G., Frost, S. J., ... & Mencl, W. E. (2016). Dough, tough, cough, rough: A “fast” fMRI localizer of component processes in reading. Neuropsychologia, 91, 394-406.	words	visual	comprehension	low	no	18	-49	1	20	Task: read presented 4 words (later a memory question was asked) condition A: unrelated words condition B: words rhyme condition C: words have similar ortography but don't rhyme condition D: words semantically related condition E: words are pseudowords condition F: "false font", random characters selected: condition A > condition F visual fMRI
	words	visual	comprehension	low	no	18	0	5	59	0
	words	visual	comprehension	low	no	18	-34	27	3	0
	words	visual	comprehension	low	no	18	39	27	2	0
	words	visual	comprehension	low	no	18	-46	18	18	0
	words	visual	comprehension	low	no	18	-50	14	2	0
	words	visual	comprehension	low	no	18	-50	-47	-17	0
	words	visual	comprehension	low	no	18	-66	-32	6	0
	words	visual	comprehension	low	no	18	55	-29	1	0
	words	visual	comprehension	low	no	18	-59	-11	-4	0
	words	visual	comprehension	low	no	18	-53	33	0	0
	words	visual	comprehension	low	no	18	-62	-18	25	0
	words	visual	comprehension	low	no	18	62	0	38	0
	words	visual	comprehension	low	no	18	23	-63	-20	0
	words	visual	comprehension	low	no	18	26	-69	-50	0
	words	visual	comprehension	low	no	18	16	-78	-42	0
	words	visual	comprehension	low	no	18	-17	8	8	0
	words	visual	comprehension	low	no	18	13	11	1	0
	words	visual	comprehension	low	no	18	-17	8	8	Task: read presented 4 words (later a memory question was asked) condition A: unrelated words condition B: words rhyme condition C: words have similar ortography but don't rhyme condition D: words semantically related condition E: words are pseudowords condition F: "false font", random characters selected: condition A > condition E visual fMRI
	words	visual	comprehension	low	no	18	13	11	1	0
Yang, J., Li, P., Fang, X., Shu, H., Liu, Y., & Chen, L. (2016). Hemispheric involvement in the processing of Chinese idioms: An fMRI study. Neuropsychologia, 87, 12-24.	sentences	visual	choice	low	no	20	-38	-17	54	phrases, jokes, idioms, metaphors and hashmarks, task: are there italicised characters or hashmarks in there?
	sentences	visual	choice	low	no	20	-51	13	34	0
	sentences	visual	choice	low	no	20	-42	32	22	0
	sentences	visual	choice	low	no	20	-36	17	0	0
	sentences	visual	choice	low	no	20	-26	3	-39	0
	sentences	visual	choice	low	no	20	-42	-55	-13	0
	sentences	visual	choice	low	no	20	-13	-82	9	0
	sentences	visual	choice	low	no	20	-32	-41	2	0
	sentences	visual	choice	low	no	20	-10	-11	9	0
	sentences	visual	choice	low	no	20	-20	-39	-42	0
	sentences	visual	choice	low	no	20	55	10	26	0
	sentences	visual	choice	low	no	20	36	24	8	0
	sentences	visual	choice	low	no	20	38	1	-40	0
	sentences	visual	choice	low	no	20	33	-66	44	0
	sentences	visual	choice	low	no	20	46	-80	-5	0
	sentences	visual	choice	low	no	20	20	-69	11	0
	sentences	visual	choice	low	no	20	13	-11	9	0
	sentences	visual	choice	low	no	20	7	18	43	0
	sentences	visual	choice	low	no	20	3	-60	-30	0
	sentences	visual	choice	low	no	20	-49	39	1	0
	sentences	visual	choice	low	no	20	-29	30	5	0
	sentences	visual	choice	low	no	20	-42	-55	-13	0
	sentences	visual	choice	low	no	20	-42	-5	-28	0
	sentences	visual	choice	low	no	20	-13	-73	8	0
	sentences	visual	choice	low	no	20	49	16	26	0
	sentences	visual	choice	low	no	20	32	33	-6	0
	sentences	visual	choice	low	no	20	39	-84	18	0
	sentences	visual	choice	low	no	20	30	-65	54	0
	sentences	visual	choice	low	no	20	20	-79	8	0
	sentences	visual	choice	low	no	20	4	12	50	0
	sentences	visual	choice	low	no	20	3	-53	-27	0
	sentences	visual	choice	low	no	20	-35	9	24	0
	sentences	visual	choice	low	no	20	-45	32	22	0
	sentences	visual	choice	low	no	20	-45	43	1	0
	sentences	visual	choice	low	no	20	-29	26	-1	0
	sentences	visual	choice	low	no	20	-48	-43	46	0
	sentences	visual	choice	low	no	20	-36	-2	-15	0
	sentences	visual	choice	low	no	20	46	26	25	0
	sentences	visual	choice	low	no	20	36	33	-3	0
	sentences	visual	choice	low	no	20	39	-33	-23	0
	sentences	visual	choice	low	no	20	30	-63	44	0
	sentences	visual	choice	low	no	20	17	-75	15	0
	sentences	visual	choice	low	no	20	17	24	35	0
	sentences	visual	choice	low	no	20	4	15	50	0
Saur, D., Kreher, B. W., & Schnell, S. (2008). Kü mmerer D. Kellmeyer P, Vry MS, Umarova R, Musso M, Glauche V, Abel S, Huber W, Rijntjes M, Hennig J, Weiller C, 18035-18040.	sentences	auditory	comprehension	low	no	33	-48	-60	18	word vs pseudoword sentences
	sentences	auditory	comprehension	low	no	33	-51	0	-18	0
	sentences	auditory	comprehension	low	no	33	-30	-33	-18	0
	sentences	auditory	comprehension	low	no	33	-36	-60	39	0
	sentences	auditory	comprehension	low	no	33	-48	27	12	0
	sentences	auditory	comprehension	low	no	33	-45	27	-12	0
	sentences	auditory	comprehension	low	no	33	-9	63	27	0
	sentences	auditory	comprehension	low	no	33	-3	18	54	0
	sentences	auditory	comprehension	low	no	33	-39	18	30	0
	sentences	auditory	comprehension	low	no	33	51	-3	-18	0
	sentences	auditory	comprehension	low	no	33	42	-54	18	0
	sentences	auditory	comprehension	low	no	33	33	-30	-21	0
	sentences	auditory	comprehension	low	no	33	48	24	-9	0
	sentences	auditory	comprehension	low	no	33	42	-21	54	0
	sentences	auditory	comprehension	low	no	33	51	30	30	0
Emmorey, K., Weisberg, J., McCullough, S., & Petrich, J. A. (2013). Mapping the reading circuitry for skilled deaf readers: an fMRI study of semantic and phonological processing. Brain and language, 126(2), 169-180.	words	visual	choice	high	no	14	-4	36	50	Task 1: printed words presented, is it concrete? Task 2: printed words presented, does it have 2 syllables? Task 3: unintelligible font presented, is it underlined? Selected: Task 1 > Task 3 visual fMRI
	words	visual	choice	high	no	14	7	20	48	0
	words	visual	choice	high	no	14	37	20	-4	0
	words	visual	choice	high	no	14	-46	11	34	0
	words	visual	choice	high	no	14	-53	37	-15	0
	words	visual	choice	high	no	14	-39	38	-4	0
	words	visual	choice	high	no	14	-50	36	12	0
	words	visual	choice	high	no	14	-51	28	1	0
	words	visual	choice	high	no	14	-54	22	26	0
	words	visual	choice	high	no	14	-32	35	4	0
	words	visual	choice	high	no	14	-31	23	-3	0
	words	visual	choice	high	no	14	-42	-13	-23	0
	words	visual	choice	high	no	14	-46	-42	-9	0
	words	visual	choice	high	no	14	-54	-41	4	0
	words	visual	choice	high	no	14	52	34	26	Task 1: printed words presented, is it concrete? Task 2: printed words presented, does it have 2 syllables? Task 3: unintelligible font presented, is it underlined? Selected: Task 2 > Task 3 visual fMRI
	words	visual	choice	high	no	14	0	17	49	0
	words	visual	choice	high	no	14	7	17	49	0
	words	visual	choice	high	no	14	-49	11	27	0
	words	visual	choice	high	no	14	-54	46	0	0
	words	visual	choice	high	no	14	-27	31	4	0
	words	visual	choice	high	no	14	-39	20	3	0
	words	visual	choice	high	no	14	-54	-53	-15	0
	words	visual	choice	high	no	14	-57	-32	50	0
	words	visual	choice	high	no	14	50	-58	59	0
	words	visual	choice	high	no	14	-34	-48	43	0
Matchin, W., Liao, C. H., Gaston, P., & Lau, E. (2019). Same words, different structures: An fMRI investigation of argument relations and the angular gyrus. Neuropsychologia, 125, 116-128.	sentences	visual	choice	high	yes	20	-37	17	-12	Task 1: printed phrases presented, then another, is it similar in meaning? Task 2: printed words presented, then another list, is one of them different? Task 3: unintelligible font presented Selected: Task 1 > Task 2 visual fMRI
	sentences	visual	choice	high	yes	20	-39	27	-17	0
	sentences	visual	choice	high	yes	20	-23	-16	-12	0
	sentences	visual	choice	high	yes	20	-56	-4	-10	0
	sentences	visual	choice	high	yes	20	0	41	-15	0
	sentences	visual	choice	high	yes	20	-51	-39	8	0
	sentences	visual	choice	high	yes	20	-33	-17	22	0
	sentences	visual	choice	high	yes	20	-9	59	18	0
	sentences	visual	choice	high	yes	20	-44	-61	26	0
	sentences	visual	choice	high	yes	20	-33	-34	-15	0
	sentences	visual	choice	high	yes	20	53	22	-30	0
	sentences	visual	choice	high	yes	20	24	-81	-32	0
	sentences	visual	choice	high	yes	20	45	-16	1	0
	sentences	visual	choice	high	yes	20	-13	14	22	0
	sentences	visual	choice	high	yes	20	-1	47	2	0
	sentences	visual	choice	high	yes	20	-37	23	-20	0
	sentences	visual	choice	high	yes	20	-45	-58	25	0
	sentences	visual	choice	high	yes	20	-57	-2	-12	0
	sentences	visual	choice	high	yes	20	-6	-56	25	0
	sentences	visual	choice	high	yes	20	-23	-13	-13	0
	sentences	visual	choice	high	yes	20	50	20	-26	0
	sentences	visual	choice	high	yes	20	-32	-15	18	0
	sentences	visual	choice	high	yes	20	-49	-34	1	0
	sentences	visual	choice	high	yes	20	58	2	-17	0
	sentences	visual	choice	high	yes	20	32	13	-21	0
Axmacher, N., Bialleck, K. A., Weber, B., Helmstaedter, C., Elger, C. E., & Fell, J. (2009). Working memory representation in atypical language dominance. Human brain mapping, 30(7), 2032-2043.	words	visual	choice	low	yes	32	-36	-87	-18	Task: words presented separated by black and white dots frame, different conditions (0 back, 1 back, 2 back), have to react if it was the last trial / 1 before the last trial etc condition A: real words condition B: shapes Selected: condition A > condition B visual fMRI
	words	visual	choice	low	yes	32	27	-96	-9	0
	words	visual	choice	low	yes	32	-42	-48	-30	0
Jackson, R. L., Hoffman, P., Pobric, G., & Lambon Ralph, M. A. (2015). The nature and neural correlates of semantic association versus conceptual similarity. Cerebral cortex, 25(11), 4319-4333.	words	visual	choice	high	no	24	60	3	-3	Task: probe word presented, and 2 options, which one matches more the probe? Control: letter strings presented, and 2 other letter strings, which one has more letters in common? Task > Control visual fMRI
	words	visual	choice	high	no	24	45	-3	-15	0
	words	visual	choice	high	no	24	27	-48	9	0
	words	visual	choice	high	no	24	-21	-21	-21	0
	words	visual	choice	high	no	24	-45	-15	-27	0
	words	visual	choice	high	no	24	-45	-18	63	0
	words	visual	choice	high	no	24	-33	-21	72	0
	words	visual	choice	high	no	24	21	-84	-36	0
	words	visual	choice	high	no	24	-9	48	39	0
	words	visual	choice	high	no	24	-9	54	30	0
	words	visual	choice	high	no	24	-9	57	18	0
	words	visual	choice	high	no	24	12	-3	45	0
	words	visual	choice	high	no	24	3	3	39	0
	words	visual	choice	high	no	24	0	-12	48	0
	words	visual	choice	high	no	24	-3	54	-12	0
	words	visual	choice	high	no	24	-15	42	-3	0
	words	visual	choice	high	no	24	9	-84	27	0
	words	visual	choice	high	no	24	-3	-84	27	0
Zou, L., Packard, J. L., Xia, Z., Liu, Y., & Shu, H. (2016). Neural correlates of morphological processing: Evidence from Chinese. Frontiers in human neuroscience, 9, 714.	words	auditory	choice	high	yes	17	-45	36	3	Task: two words presented that either matched or didn't ortography, phonology, and morphemes. Select if they start with the same morpheme. Control: tones, is it the same or different? auditory fMRI
	words	auditory	choice	high	yes	17	33	27	6	0
	words	auditory	choice	high	yes	17	-3	18	48	0
	words	auditory	choice	high	yes	17	12	-75	-30	0
	words	auditory	choice	high	yes	17	-45	48	0	0
	words	auditory	choice	high	yes	17	60	-3	-3	0
	words	auditory	choice	high	yes	17	-60	-9	3	0
	words	auditory	choice	high	yes	17	12	-66	9	0
	words	auditory	choice	high	yes	17	-6	-63	9	0
	words	auditory	choice	high	yes	17	-5	-81	-24	0
	words	auditory	choice	high	yes	17	30	-90	-3	0
	words	auditory	choice	high	yes	17	-30	-66	42	0
	words	auditory	choice	high	yes	17	-36	-32	-19	0
	words	auditory	choice	high	yes	17	0	-51	-15	0
	words	auditory	choice	high	yes	17	33	39	-9	0
	words	auditory	choice	high	yes	17	-66	-30	3	0
	words	auditory	choice	high	yes	17	-6	66	27	0
	words	auditory	choice	high	yes	17	0	39	-15	0
	words	auditory	choice	high	yes	17	-33	-87	-9	0
	words	auditory	choice	high	yes	17	45	27	30	0
	words	auditory	choice	high	yes	17	-45	36	3	0
	words	auditory	choice	high	yes	17	-60	-12	6	0
	words	auditory	choice	high	yes	17	60	-3	-3	0
	words	auditory	choice	high	yes	17	-27	-9	-18	0
	words	auditory	choice	high	yes	17	-45	-51	-12	0
	words	auditory	choice	high	yes	17	60	0	12	0
	words	auditory	choice	high	yes	17	-6	21	48	0
	words	auditory	choice	high	yes	17	9	-81	-24	0
	words	auditory	choice	high	yes	17	12	-84	-36	0
	words	auditory	choice	high	yes	17	68	-15	9	0
	words	auditory	choice	high	yes	17	0	-48	-36	0
	words	auditory	choice	high	yes	17	-66	-30	3	0
	words	auditory	choice	high	yes	17	36	39	-6	0
	words	auditory	choice	high	yes	17	39	-27	69	0
	words	auditory	choice	high	yes	17	-36	-32	-19	0
	words	auditory	choice	high	yes	17	-60	-9	6	0
	words	auditory	choice	high	yes	17	-39	-24	12	0
	words	auditory	choice	high	yes	17	-42	-15	-27	0
	words	auditory	choice	high	yes	17	-36	-30	-18	0
	words	auditory	choice	high	yes	17	60	-3	-3	0
	words	auditory	choice	high	yes	17	48	-15	12	0
	words	auditory	choice	high	yes	17	-45	24	24	0
	words	auditory	choice	high	yes	17	-51	36	9	0
	words	auditory	choice	high	yes	17	-48	48	0	0
	words	auditory	choice	high	yes	17	21	-60	-24	0
	words	auditory	choice	high	yes	17	-48	-54	-12	0
	words	auditory	choice	high	yes	17	-51	-45	-3	0
	words	auditory	choice	high	yes	17	-3	15	57	0
	words	auditory	choice	high	yes	17	-21	-3	9	0
	words	auditory	choice	high	yes	17	-12	-18	9	0
	words	auditory	choice	high	yes	17	3	-60	-36	0
	words	auditory	choice	high	yes	17	39	42	-9	0
	words	auditory	choice	high	yes	17	-27	-51	-30	0
	words	auditory	choice	high	yes	17	-30	-39	-24	0
	words	auditory	choice	high	yes	17	30	-63	-48	0
	words	auditory	choice	high	yes	17	-60	-12	6	0
	words	auditory	choice	high	yes	17	-37	-31	-18	0
	words	auditory	choice	high	yes	17	-63	-9	0	0
	words	auditory	choice	high	yes	17	60	0	0	0
	words	auditory	choice	high	yes	17	-51	-15	3	0
	words	auditory	choice	high	yes	17	45	-18	6	0
	words	auditory	choice	high	yes	17	18	-30	78	0
	words	auditory	choice	high	yes	17	-39	30	-12	0
	words	auditory	choice	high	yes	17	-60	-5	21	0
	words	auditory	choice	high	yes	17	24	-24	75	0
	words	auditory	choice	high	yes	17	69	-27	0	0
Smith, E. E., Myers, N., Sethi, U., Pantazatos, S., Yanagihara, T., & Hirsch, J. (2012). Conceptual representations of perceptual knowledge. Cognitive neuropsychology, 29(3), 237-248.	words	visual	choice	high	no	14	-32	-36	-18	Task: category noun presented (such as an animal), then another word presented, is the second word a physical part of the first one? false trials were still related but not a part of it (cat-whiskers / pet) Control: pseduoword presented, is a letter part of it? visual fMRI
	words	visual	choice	high	no	14	-10	-56	6	0
	words	visual	choice	high	no	14	-18	-52	8	0
	words	visual	choice	high	no	14	-38	-70	26	0
	words	visual	choice	high	no	14	-38	32	-16	0
	words	visual	choice	high	no	14	-44	14	44	0
	words	visual	choice	high	no	14	-50	28	4	0
	words	visual	choice	high	no	14	-54	-64	14	0
Roxbury, T., McMahon, K., & Copland, D. A. (2014). An fMRI study of concreteness effects in spoken word recognition. Behavioral and Brain Functions, 10(1), 1-14.	words	auditory	choice	high	yes	17	7	-50	47	Task: words (abstract & concrete) / pseudowords presented, is it a real word? real > pseudowords auditory fMRI
	words	auditory	choice	high	yes	17	32	-32	-7	0
	words	auditory	choice	high	yes	17	-32	25	54	0
	words	auditory	choice	high	yes	17	-54	-14	-25	0
	words	auditory	choice	high	yes	17	-54	-58	18	0
	words	auditory	choice	high	yes	17	50	-40	32	0
	words	auditory	choice	high	yes	17	14	-50	32	0
Hayashi, A., Okamoto, Y., Yoshimura, S., Yoshino, A., Toki, S., Yamashita, H., ... & Yamawaki, S. (2014). Visual imagery while reading concrete and abstract Japanese kanji words: An fMRI study. Neuroscience Research, 79, 61-66.	words	visual	comprehension	low	no	16	-6	4	60	Task: words presented (concrete & abstract, visualise them) control: asterisks presented task > control visual fMRI
	words	visual	comprehension	low	no	16	14	4	68	0
	words	visual	comprehension	low	no	16	-40	36	10	0
	words	visual	comprehension	low	no	16	56	22	22	0
	words	visual	comprehension	low	no	16	-28	28	-6	0
	words	visual	comprehension	low	no	16	36	32	0	0
	words	visual	comprehension	low	no	16	-20	6	4	0
	words	visual	comprehension	low	no	16	30	6	0	0
	words	visual	comprehension	low	no	16	-40	-6	50	0
	words	visual	comprehension	low	no	16	-36	-8	66	0
	words	visual	comprehension	low	no	16	-22	-62	44	0
	words	visual	comprehension	low	no	16	-50	-56	-14	0
	words	visual	comprehension	low	no	16	-24	-88	-8	0
	words	visual	comprehension	low	no	16	-4	16	52	0
	words	visual	comprehension	low	no	16	-46	20	24	0
	words	visual	comprehension	low	no	16	56	28	20	0
	words	visual	comprehension	low	no	16	-44	-2	48	0
	words	visual	comprehension	low	no	16	-46	42	-12	0
	words	visual	comprehension	low	no	16	-30	-60	48	0
	words	visual	comprehension	low	no	16	-48	-54	-14	0
	words	visual	comprehension	low	no	16	-26	-86	-2	0
	words	visual	comprehension	low	no	16	38	-82	-4	0
Sachs, O., Weis, S., Krings, T., Huber, W., & Kircher, T. (2008). Categorical and thematic knowledge representation in the brain: Neural correlates of taxonomic and thematic conceptual relations. Neuropsychologia, 46(2), 409-418.	words	visual	choice	high	yes	14	-52	20	28	Task: word presented, then 2 other words, select which "fits" better with the original condition A: both words are associated, one thematically (car-garage), one taxonomically (car-bus) condition B: one thematically associated, other unrelated condition C: one taxonomically associated, other unrelated control: string of letters, which one matches selected: condition B > control selected: conditio…
	words	visual	choice	high	yes	14	-60	-36	0	0
	words	visual	choice	high	yes	14	-8	-88	20	0
	words	visual	choice	high	yes	14	-32	-60	36	0
	words	visual	choice	high	yes	14	-48	-4	48	0
	words	visual	choice	high	yes	14	-12	-48	0	0
	words	visual	choice	high	yes	14	16	-100	4	0
	words	visual	choice	high	yes	14	0	-12	68	0
	words	visual	choice	high	yes	14	12	-52	100	0
	words	visual	choice	high	yes	14	-52	20	24	0
	words	visual	choice	high	yes	14	-32	-60	36	0
	words	visual	choice	high	yes	14	0	4	56	0
	words	visual	choice	high	yes	14	20	-100	4	0
	words	visual	choice	high	yes	14	-12	-48	0	0
	words	visual	choice	high	yes	14	-16	-96	-12	0
	words	visual	choice	high	yes	14	-64	-44	0	0
	words	visual	choice	high	yes	14	52	20	28	0
	words	visual	choice	high	yes	14	16	-52	0	0
	words	visual	choice	high	yes	14	-24	-28	-4	0
	words	visual	choice	high	yes	14	40	16	4	0
Erb, J., Henry, M. J., Eisner, F., & Obleser, J. (2013). The brain dynamics of rapid perceptual adaptation to adverse listening conditions. Journal of Neuroscience, 33(26), 10688-10697.	sentences	auditory	production / internally generate	low	no	30	6	59	28	sentences vs vocoded sentences, listen and repeat back as many as you can selected: clear > "noisy" speech
	sentences	auditory	production / internally generate	low	no	30	54	-7	16	0
	sentences	auditory	production / internally generate	low	no	30	27	-10	-2	0
	sentences	auditory	production / internally generate	low	no	30	63	-19	-11	0
	sentences	auditory	production / internally generate	low	no	30	51	-58	22	0
	sentences	auditory	production / internally generate	low	no	30	-54	-1	22	0
	sentences	auditory	production / internally generate	low	no	30	-27	-10	-2	0
	sentences	auditory	production / internally generate	low	no	30	63	-19	-11	0
	sentences	auditory	production / internally generate	low	no	30	51	-58	22	0
	sentences	auditory	production / internally generate	low	no	30	-54	-1	22	0
	sentences	auditory	production / internally generate	low	no	30	-27	-10	-2	0
	sentences	auditory	production / internally generate	low	no	30	-54	-10	7	0
	sentences	auditory	production / internally generate	low	no	30	-51	-67	34	0
	sentences	auditory	production / internally generate	low	no	30	-60	-13	-20	0
	sentences	auditory	production / internally generate	low	no	30	-6	-37	43	0
	sentences	auditory	production / internally generate	low	no	30	-3	50	-14	0
	sentences	auditory	production / internally generate	low	no	30	-51	26	13	0
	sentences	auditory	production / internally generate	low	no	30	-57	-7	-20	0
	sentences	auditory	production / internally generate	low	no	30	-54	-10	34	0
	sentences	auditory	production / internally generate	low	no	30	-57	-13	4	0
	sentences	auditory	production / internally generate	low	no	30	-30	-16	-2	0
	sentences	auditory	production / internally generate	low	no	30	-51	-61	19	0
	sentences	auditory	production / internally generate	low	no	30	57	-4	31	0
	sentences	auditory	production / internally generate	low	no	30	57	-13	4	0
	sentences	auditory	production / internally generate	low	no	30	30	-7	-8	0
	sentences	auditory	production / internally generate	low	no	30	-12	-19	4	0
	sentences	auditory	production / internally generate	low	no	30	12	-19	4	0
	sentences	auditory	production / internally generate	low	no	30	-3	-52	16	0
	sentences	auditory	production / internally generate	low	no	30	15	-61	-23	0
	sentences	auditory	production / internally generate	low	no	30	-12	-64	-23	0
Obleser, J., Eisner, F., & Kotz, S. A. (2008). Bilateral speech comprehension reflects differential sensitivity to spectral and temporal features. Journal of neuroscience, 28(32), 8116-8123.	words	auditory	production / internally generate	low	no	16	62	-12	8	Task: listen to words, type in what you heard conditions: various levels of unintelligibility from normal to total selected: "correlation with comprehension rating" auditory fMRI
	words	auditory	production / internally generate	low	no	16	-50	-36	-6	0
	words	auditory	production / internally generate	low	no	16	-48	4	-22	0
	words	auditory	production / internally generate	low	no	16	-62	-16	0	0
Just, M. A., Keller, T. A., & Cynkar, J. (2008). A decrease in brain activation associated with driving when listening to someone speak. Brain research, 1205, 70-80.	sentences	auditory	choice	high	yes	29	-56	-12	-6	sentences while driving, general knowledge true or false? baseline: just driving
	sentences	auditory	choice	high	yes	29	50	-20	4	0
	sentences	auditory	choice	high	yes	29	-44	20	26	0
	sentences	auditory	choice	high	yes	29	2	24	62	0
Jensen, E. J., Hargreaves, I. S., Pexman, P. M., Bass, A., Goodyear, B. G., & Federico, P. (2011). Abnormalities of lexical and semantic processing in left temporal lobe epilepsy: an fMRI study. Epilepsia, 52(11), 2013-2021.	words	visual	choice	high	no	12	-62	-54	-12	Task: is the word a real word? Condition A: real words Condition B: random letters visual fMRI
	words	visual	choice	high	no	12	-26	34	48	0
	words	visual	choice	high	no	12	20	42	16	0
	words	visual	choice	high	no	12	52	-66	20	0
	words	visual	choice	high	no	12	66	-44	2	0
	words	visual	choice	high	no	12	4	-34	8	0
	words	visual	choice	high	no	12	44	-4	56	0
	words	visual	choice	high	no	12	6	-62	12	0
	words	visual	choice	high	no	12	30	26	52	0
	words	visual	choice	high	no	12	18	0	66	0
	words	visual	choice	high	no	12	30	48	18	0
	words	visual	choice	high	no	12	60	-42	26	0
Raettig, T., & Kotz, S. A. (2008). Auditory processing of different types of pseudo-words: an event-related fMRI study. Neuroimage, 39(3), 1420-1428.	words	auditory	choice	high	yes	16	-4	-67	36	semantic decision (concrete vs abstract?) with real words & different types of pseudowords (1st, 2nd, 3rd phoneme etc) selected: all real words > all pseudowords auditory fMRI
	words	auditory	choice	high	yes	16	-49	-70	33	0
	words	auditory	choice	high	yes	16	-8	42	-9	0
	words	auditory	choice	high	yes	16	67	-14	-21	0
Chow, H. M., Kaup, B., Raabe, M., & Greenlee, M. W. (2008). Evidence of fronto-temporal interactions for strategic inference processes during language comprehension. NeuroImage, 40(2), 940-954.	sentences	visual	choice	high	yes	15	-58	20	14	read passages and answer questions vs pseudowords (sentence presented, then a probe, is it logical / predictible conclusion or not?)
	sentences	visual	choice	high	yes	15	-58	-34	2	0
	sentences	visual	choice	high	yes	15	-52	-56	16	0
	sentences	visual	choice	high	yes	15	-58	-14	-12	0
	sentences	visual	choice	high	yes	15	-54	2	-18	0
	sentences	visual	choice	high	yes	15	-50	24	0	0
	sentences	visual	choice	high	yes	15	52	-36	0	0
	sentences	visual	choice	high	yes	15	52	10	-16	0
	sentences	visual	choice	high	yes	15	-58	20	14	0
	sentences	visual	choice	high	yes	15	-60	-60	20	0
	sentences	visual	choice	high	yes	15	-58	-4	-14	0
	sentences	visual	choice	high	yes	15	-58	-34	-2	0
	sentences	visual	choice	high	yes	15	-54	16	18	0
	sentences	visual	choice	high	yes	15	-58	-34	-2	0
	sentences	visual	choice	high	yes	15	-50	26	0	0
	sentences	visual	choice	high	yes	15	-50	-56	16	0
	sentences	visual	choice	high	yes	15	-58	-14	-12	0
	sentences	visual	choice	high	yes	15	52	-36	-2	0
	sentences	visual	choice	high	yes	15	46	28	-10	0
Elman, J. A., Klostermann, E. C., Marian, D. E., Verstaen, A., & Shimamura, A. P. (2012). Neural correlates of metacognitive monitoring during episodic and semantic retrieval. Cognitive, Affective, & Behavioral Neuroscience, 12(3), 599-609.	sentences	visual	production / internally generate	low	no	19	50	24	-22	incomplete sentences, how likely you are to finish the sentence? condition A: general knowledge condition B: information that was presented to subjects just before scanning (memory) selected: condition A > condition B
Moseley, R., Carota, F., Hauk, O., Mohr, B., & Pulvermüller, F. (2012). A role for the motor system in binding abstract emotional meaning. Cerebral cortex, 22(7), 1634-1647.	words	visual	comprehension	low	no	18	-56	4	24	Task: read silently emotional words control: hashmarks visual fMRI
	words	visual	comprehension	low	no	18	-50	-10	44	0
	words	visual	comprehension	low	no	18	-44	26	-2	0
	words	visual	comprehension	low	no	18	60	2	38	0
	words	visual	comprehension	low	no	18	8	22	52	0
	words	visual	comprehension	low	no	18	-8	22	38	0
	words	visual	comprehension	low	no	18	6	40	10	0
	words	visual	comprehension	low	no	18	-10	54	12	0
	words	visual	comprehension	low	no	18	-28	34	-5	0
	words	visual	comprehension	low	no	18	-56	-34	2	0
	words	visual	comprehension	low	no	18	-38	-44	-14	0
	words	visual	comprehension	low	no	18	-40	-62	-12	0
	words	visual	comprehension	low	no	18	-48	-34	38	0
	words	visual	comprehension	low	no	18	-52	-38	30	0
	words	visual	comprehension	low	no	18	8	-62	2	0
	words	visual	comprehension	low	no	18	-2	-70	2	0
	words	visual	comprehension	low	no	18	-56	4	24	0
	words	visual	comprehension	low	no	18	-48	-12	40	0
	words	visual	comprehension	low	no	18	-56	-8	44	0
	words	visual	comprehension	low	no	18	56	0	40	0
	words	visual	comprehension	low	no	18	60	2	24	0
	words	visual	comprehension	low	no	18	-10	56	12	0
	words	visual	comprehension	low	no	18	8	52	8	0
	words	visual	comprehension	low	no	18	-60	-34	2	0
	words	visual	comprehension	low	no	18	-40	-40	-14	0
	words	visual	comprehension	low	no	18	-44	-74	-8	0
	words	visual	comprehension	low	no	18	-48	16	-26	0
	words	visual	comprehension	low	no	18	50	-32	24	0
	words	visual	comprehension	low	no	18	36	-64	2	0
	words	visual	comprehension	low	no	18	16	-50	64	0
	words	visual	comprehension	low	no	18	28	24	6	0
	words	visual	comprehension	low	no	18	34	-16	22	0
Weiss, Y., Katzir, T., & Bitan, T. (2015). Many ways to read your vowels—Neural processing of diacritics and vowel letters in Hebrew. NeuroImage, 121, 10-19.	words	visual	production / internally generate	low	no	18	-36	-86	-2	Task: say the presented word (pointed & unpointed - to do with hebrew spelling) aloud. Control: asterisks, say "pass" visual fMRI
	words	visual	production / internally generate	low	no	18	-28	38	-8	0
	words	visual	production / internally generate	low	no	18	-58	-2	20	0
	words	visual	production / internally generate	low	no	18	42	-84	-12	0
	words	visual	production / internally generate	low	no	18	-26	-74	24	0
	words	visual	production / internally generate	low	no	18	62	-10	8	0
	words	visual	production / internally generate	low	no	18	32	38	-8	0
	words	visual	production / internally generate	low	no	18	-2	-60	20	0
	words	visual	production / internally generate	low	no	18	18	-60	-26	0
	words	visual	production / internally generate	low	no	18	-28	-12	-6	0
	words	visual	production / internally generate	low	no	18	-18	26	42	0
	words	visual	production / internally generate	low	no	18	-14	-62	-22	0
	words	visual	production / internally generate	low	no	18	-48	42	0	0
	words	visual	production / internally generate	low	no	18	20	-22	0	0
	words	visual	production / internally generate	low	no	18	28	-56	58	0
	words	visual	production / internally generate	low	no	18	28	-6	-8	0
	words	visual	production / internally generate	low	no	18	-58	-14	24	0
	words	visual	production / internally generate	low	no	18	-28	36	-10	0
	words	visual	production / internally generate	low	no	18	-38	-80	-6	0
	words	visual	production / internally generate	low	no	18	56	-4	24	0
	words	visual	production / internally generate	low	no	18	-14	-64	-20	0
	words	visual	production / internally generate	low	no	18	-2	-60	20	0
	words	visual	production / internally generate	low	no	18	-20	-8	-16	0
	words	visual	production / internally generate	low	no	18	-38	-14	16	0
	words	visual	production / internally generate	low	no	18	-6	48	0	0
	words	visual	production / internally generate	low	no	18	18	-64	-24	0
	words	visual	production / internally generate	low	no	18	-46	28	10	0
	words	visual	production / internally generate	low	no	18	-4	22	32	0
	words	visual	production / internally generate	low	no	18	-8	-12	14	0
	words	visual	production / internally generate	low	no	18	-46	-72	32	0
Chang, T. T., Lung, T. C., Ng, C. T., & Metcalfe, A. W. (2019). Fronto‐insular‐parietal network engagement underlying arithmetic word problem solving. Human brain mapping, 40(6), 1927-1941.	sentences	visual	choice	high	yes	26	-58	20	4	math problems in either sentence form or numbers, is it true or false? maths: she has 18 dollars, milk is 5 dollars and bread is 10 dollars, she doesn't have enough money to buy both sentences: she has money, but money isn't enough, so she can't buy milk selected: sentences > maths
	sentences	visual	choice	high	yes	26	-58	-28	-8	0
	sentences	visual	choice	high	yes	26	-46	26	-18	0
	sentences	visual	choice	high	yes	26	-60	-58	24	0
	sentences	visual	choice	high	yes	26	-46	14	-30	0
	sentences	visual	choice	high	yes	26	-60	-22	-20	0
	sentences	visual	choice	high	yes	26	-36	24	42	0
	sentences	visual	choice	high	yes	26	-12	42	42	0
	sentences	visual	choice	high	yes	26	6	54	26	0
	sentences	visual	choice	high	yes	26	-8	10	64	0
	sentences	visual	choice	high	yes	26	52	-24	-10	0
	sentences	visual	choice	high	yes	26	48	30	-16	0
	sentences	visual	choice	high	yes	26	60	-62	8	0
	sentences	visual	choice	high	yes	26	24	-74	-38	0
	sentences	visual	choice	high	yes	26	-24	-78	-38	0
Vagharchakian, L., Dehaene-Lambertz, G., Pallier, C., & Dehaene, S. (2012). A temporal bottleneck in the language comprehension network. Journal of Neuroscience, 32(26), 9089-9102.	sentences	auditory	comprehension	low	no	16	-48	-8	-16	intelligible vs unintelligbile sentences attend the sentences, rate how intelligible they are
	sentences	auditory	comprehension	low	no	16	-48	-40	0	0
	sentences	auditory	comprehension	low	no	16	-44	8	-32	0
	sentences	auditory	comprehension	low	no	16	-60	-60	24	0
	sentences	auditory	comprehension	low	no	16	-48	-48	28	0
	sentences	auditory	comprehension	low	no	16	-44	40	-16	0
	sentences	auditory	comprehension	low	no	16	-16	16	48	0
	sentences	auditory	comprehension	low	no	16	-52	-8	-12	0
	sentences	auditory	comprehension	low	no	16	-48	-48	12	0
	sentences	auditory	comprehension	low	no	16	-64	-24	-4	0
	sentences	auditory	comprehension	low	no	16	56	0	-12	0
	sentences	auditory	comprehension	low	no	16	-52	32	0	0
	sentences	auditory	comprehension	low	no	16	-44	16	24	0
	sentences	auditory	comprehension	low	no	16	-36	32	-12	0
	sentences	auditory	comprehension	low	no	16	0	56	-12	0
	sentences	auditory	comprehension	low	no	16	-48	0	52	0
	sentences	auditory	comprehension	low	no	16	-28	-92	0	0
	sentences	auditory	comprehension	low	no	16	-8	8	56	0
	sentences	auditory	comprehension	low	no	16	-52	-8	-8	0
	sentences	auditory	comprehension	low	no	16	-48	-36	4	0
	sentences	auditory	comprehension	low	no	16	-64	-24	0	0
	sentences	auditory	comprehension	low	no	16	48	-20	-4	0
	sentences	auditory	comprehension	low	no	16	-52	32	-4	0
	sentences	auditory	comprehension	low	no	16	-48	16	24	0
	sentences	auditory	comprehension	low	no	16	-32	32	-12	0
	sentences	auditory	comprehension	low	no	16	0	56	-12	0
	sentences	auditory	comprehension	low	no	16	-56	-4	-16	0
	sentences	auditory	comprehension	low	no	16	-48	-48	12	0
	sentences	auditory	comprehension	low	no	16	56	0	-16	0
	sentences	auditory	comprehension	low	no	16	-44	12	24	0
	sentences	auditory	comprehension	low	no	16	-44	0	52	0
	sentences	auditory	comprehension	low	no	16	-28	-92	0	0
	sentences	auditory	comprehension	low	no	16	44	-68	-4	0
	sentences	auditory	comprehension	low	no	16	40	-92	0	0
	sentences	auditory	comprehension	low	no	16	-4	8	60	0
Evans, S., McGettigan, C., Agnew, Z. K., Rosen, S., & Scott, S. K. (2016). Getting the cocktail party started: masking effects in speech perception. Journal of cognitive neuroscience, 28(3), 483-500.	sentences	auditory	comprehension	low	no	20	-52	-10	-16	daily mail articles, intelligible and non-intelligbile, listen to them
	sentences	auditory	comprehension	low	no	20	52	2	-20	0
Bick, A., Goelman, G., & Frost, R. (2008). Neural correlates of morphological processes in Hebrew. Journal of cognitive neuroscience, 20(3), 406-420.	words	visual	choice	high	no	14	-18	-93	-2	Task 1: are the presented words related in meaning? Task 2: are the presented words related in morpology (same root)? Task 3: do the words rhyme? Task 4: ortography - do they look the same except one letter? control: are the two presented line patterns identical? selected: Task 1 > control visual fMRI
	words	visual	choice	high	no	14	-52	-37	3	0
	words	visual	choice	high	no	14	-37	10	33	0
	words	visual	choice	high	no	14	-46	28	15	0
	words	visual	choice	high	no	14	-2	55	37	0
	words	visual	choice	high	no	14	-17	-91	-2	Task 1: are the presented words related in meaning? Task 2: are the presented words related in morpology (same root)? Task 3: do the words rhyme? Task 4: ortography - do they look the same except one letter? control: are the two presented line patterns identical? selected: Task 2 > control visual fMRI
	words	visual	choice	high	no	14	-40	-65	-11	0
	words	visual	choice	high	no	14	-33	-60	40	0
	words	visual	choice	high	no	14	10	-73	25	0
	words	visual	choice	high	no	14	-53	-34	1	0
	words	visual	choice	high	no	14	-44	6	52	0
	words	visual	choice	high	no	14	-44	24	21	0
	words	visual	choice	high	no	14	-15	10	-2	0
	words	visual	choice	high	no	14	-17	-91	-2	Task 1: are the presented words related in meaning? Task 2: are the presented words related in morpology (same root)? Task 3: do the words rhyme? Task 4: ortography - do they look the same except one letter? control: are the two presented line patterns identical? selected: Task 3 > control visual fMRI
	words	visual	choice	high	no	14	-42	-63	-11	0
	words	visual	choice	high	no	14	6	-72	24	0
	words	visual	choice	high	no	14	-32	-65	44	0
	words	visual	choice	high	no	14	-53	-31	-1	0
	words	visual	choice	high	no	14	2	-28	32	0
	words	visual	choice	high	no	14	-2	-11	10	0
	words	visual	choice	high	no	14	-45	26	20	0
	words	visual	choice	high	no	14	-18	-92	-3	Task 1: are the presented words related in meaning? Task 2: are the presented words related in morpology (same root)? Task 3: do the words rhyme? Task 4: ortography - do they look the same except one letter? control: are the two presented line patterns identical? selected: Task 4 > control visual fMRI
	words	visual	choice	high	no	14	-33	-64	43	0
	words	visual	choice	high	no	14	-45	-55	-12	0
	words	visual	choice	high	no	14	-24	-31	-1	0
	words	visual	choice	high	no	14	-48	1	50	0
	words	visual	choice	high	no	14	-44	23	21	0
Raposo, A., Frade, S., & Alves, M. (2016). Framing memories: How the retrieval query format shapes the neural bases of remembering. Neuropsychologia, 89, 309-319.	words	visual	choice	high	yes	18	-4	-54	16	Task 1: is the word presented pleasant? Task 2: does the word presented have more letters than 6? selected: task 1 > Task 2 visual fMRI
	words	visual	choice	high	yes	18	-50	28	-10	0
	words	visual	choice	high	yes	18	-8	52	36	0
	words	visual	choice	high	yes	18	-8	-84	-6	0
	words	visual	choice	high	yes	18	14	-96	16	0
	words	visual	choice	high	yes	18	-46	-68	26	0
	words	visual	choice	high	yes	18	32	34	-12	0
	words	visual	choice	high	yes	18	50	16	-28	0
Heim, S., Eickhoff, S. B., & Amunts, K. (2008). Specialisation in Broca's region for semantic, phonological, and syntactic fluency?. Neuroimage, 40(3), 1362-1368.	words	visual	production / internally generate	high	no	28	-60	-10	-23	Task 1: generate words that fits into a specific category Task 2: generate words that are masculine / feminine etc Task 3: generate words that begin with a certain letter selected: Task 1 > Task 3 verbal fMRI
	words	visual	production / internally generate	high	no	28	-28	-38	-19	0
Peelle, J. E., Eason, R. J., Schmitter, S., Schwarzbauer, C., & Davis, M. H. (2010). Evaluating an acoustically quiet EPI sequence for use in fMRI studies of speech and auditory processing. Neuroimage, 52(4), 1410-1419.	sentences	auditory	choice	high	yes	6	-62	18	-20	sentences with semantic decision vs noise (is the probe related to the presented sentence?) noise: press left or right according to what you read
	sentences	auditory	choice	high	yes	6	-68	-22	10	0
	sentences	auditory	choice	high	yes	6	-52	16	18	0
	sentences	auditory	choice	high	yes	6	-58	32	-6	0
	sentences	auditory	choice	high	yes	6	44	-84	28	0
	sentences	auditory	choice	high	yes	6	6	-96	16	0
	sentences	auditory	choice	high	yes	6	66	-14	6	0
	sentences	auditory	choice	high	yes	6	68	-12	-6	0
	sentences	auditory	choice	high	yes	6	56	-26	6	0
	sentences	auditory	choice	high	yes	6	-6	-50	10	0
	sentences	auditory	choice	high	yes	6	6	-50	10	0
	sentences	auditory	choice	high	yes	6	60	26	-18	0
	sentences	auditory	choice	high	yes	6	54	18	-18	0
	sentences	auditory	choice	high	yes	6	-30	-84	34	0
	sentences	auditory	choice	high	yes	6	-60	0	50	0
	sentences	auditory	choice	high	yes	6	-50	0	50	0
	sentences	auditory	choice	high	yes	6	-16	-16	-12	0
	sentences	auditory	choice	high	yes	6	-14	-22	-4	0
	sentences	auditory	choice	high	yes	6	-22	-6	-4	0
Gutchess, A. H., Hedden, T., Ketay, S., Aron, A., & Gabrieli, J. D. (2010). Neural differences in the processing of semantic relationships across cultures. Social cognitive and affective neuroscience, 5(2-3), 254-263.	words	visual	choice	high	no	20	-46	-52	-16	Task: 3 words presented, select two of them based on condition A: category (bowl & plate) condition B: relationship (bowl & cereal) condition C: control, select the 2 words that are the same selected: conditions A, B > condition C visual fMRI
	words	visual	choice	high	no	20	-4	-26	-20	0
	words	visual	choice	high	no	20	-46	26	22	0
	words	visual	choice	high	no	20	-18	-4	20	0
	words	visual	choice	high	no	20	-18	0	10	0
	words	visual	choice	high	no	20	-30	-62	50	0
	words	visual	choice	high	no	20	-48	12	24	0
	words	visual	choice	high	no	20	38	24	-4	0
	words	visual	choice	high	no	20	4	-70	-32	0
	words	visual	choice	high	no	20	-28	-32	0	0
Bhattasali, S., Fabre, M., Luh, W. M., Al Saied, H., Constant, M., Pallier, C., ... & Hale, J. (2019). Localising memory retrieval and syntactic composition: an fMRI study of naturalistic language comprehension. Language, Cognition and Neuroscience, 34(4), 491-510.	sentences	auditory	comprehension	low	no	51	52	6	-20	listen to the little prince, vs prosodic nonsense noise
	sentences	auditory	comprehension	low	no	51	50	-20	-10	0
	sentences	auditory	comprehension	low	no	51	60	-40	-10	0
	sentences	auditory	comprehension	low	no	51	-36	18	-14	0
	sentences	auditory	comprehension	low	no	51	-50	6	-26	0
	sentences	auditory	comprehension	low	no	51	-30	8	-4	0
	sentences	auditory	comprehension	low	no	51	10	18	62	0
	sentences	auditory	comprehension	low	no	51	12	58	32	0
	sentences	auditory	comprehension	low	no	51	-8	18	66	0
	sentences	auditory	comprehension	low	no	51	-24	-74	-30	0
	sentences	auditory	comprehension	low	no	51	26	-74	-36	0
	sentences	auditory	comprehension	low	no	51	36	-60	-32	0
	sentences	auditory	comprehension	low	no	51	-34	-78	12	0
	sentences	auditory	comprehension	low	no	51	-30	-58	-10	0
	sentences	auditory	comprehension	low	no	51	-28	-70	-14	0
	sentences	auditory	comprehension	low	no	51	42	0	48	0
	sentences	auditory	comprehension	low	no	51	-54	-56	30	0
	sentences	auditory	comprehension	low	no	51	-48	-66	50	0
	sentences	auditory	comprehension	low	no	51	-52	-58	50	0
	sentences	auditory	comprehension	low	no	51	30	-50	-10	0
	sentences	auditory	comprehension	low	no	51	-44	46	-12	0
	sentences	auditory	comprehension	low	no	51	-36	60	-6	0
	sentences	auditory	comprehension	low	no	51	-42	24	44	0
	sentences	auditory	comprehension	low	no	51	-10	-52	38	0
	sentences	auditory	comprehension	low	no	51	28	-72	22	0
	sentences	auditory	comprehension	low	no	51	-14	16	10	0
Hervé, P. Y., Razafimandimby, A., Vigneau, M., Mazoyer, B., & Tzourio-Mazoyer, N. (2012). Disentangling the brain networks supporting affective speech comprehension. NeuroImage, 61(4), 1255-1267.	sentences	auditory	choice	high	yes	51	56	-2	-16	selected: emotional > grammatical decision
	sentences	auditory	choice	high	yes	51	54	-16	-6	0
	sentences	auditory	choice	high	yes	51	-52	2	-16	0
	sentences	auditory	choice	high	yes	51	50	-34	4	0
	sentences	auditory	choice	high	yes	51	-56	-4	-12	0
	sentences	auditory	choice	high	yes	51	-54	-16	-6	0
	sentences	auditory	choice	high	yes	51	-52	-40	4	0
	sentences	auditory	choice	high	yes	51	64	-34	4	0
	sentences	auditory	choice	high	yes	51	-48	32	-2	0
	sentences	auditory	choice	high	yes	51	-48	24	6	0
	sentences	auditory	choice	high	yes	51	46	28	-6	0
	sentences	auditory	choice	high	yes	51	58	30	14	0
	sentences	auditory	choice	high	yes	51	36	26	-2	0
	sentences	auditory	choice	high	yes	51	46	20	26	0
	sentences	auditory	choice	high	yes	51	54	26	24	0
	sentences	auditory	choice	high	yes	51	-6	56	34	0
	sentences	auditory	choice	high	yes	51	6	54	36	0
	sentences	auditory	choice	high	yes	51	6	58	24	0
	sentences	auditory	choice	high	yes	51	-42	-60	26	0
	sentences	auditory	choice	high	yes	51	-4	-50	28	0
	sentences	auditory	choice	high	yes	51	-2	46	-12	0
	sentences	auditory	choice	high	yes	51	68	-46	16	0
	sentences	auditory	choice	high	yes	51	-48	-56	18	0
	sentences	auditory	choice	high	yes	51	-56	-54	20	0
	sentences	auditory	choice	high	yes	51	64	-56	18	0
	sentences	auditory	choice	high	yes	51	50	16	-24	0
	sentences	auditory	choice	high	yes	51	-48	12	-28	0
	sentences	auditory	choice	high	yes	51	50	24	-28	0
	sentences	auditory	choice	high	yes	51	46	22	-16	0
	sentences	auditory	choice	high	yes	51	-6	32	54	0
	sentences	auditory	choice	high	yes	51	-2	42	46	0
	sentences	auditory	choice	high	yes	51	2	14	62	0
	sentences	auditory	choice	high	yes	51	-20	-8	-12	0
	sentences	auditory	choice	high	yes	51	22	-6	-14	0
	sentences	auditory	choice	high	yes	51	-8	48	16	0
	sentences	auditory	choice	high	yes	51	-2	38	-16	0
	sentences	auditory	choice	high	yes	51	70	-34	14	0
Bonhage, C. E., Fiebach, C. J., Bahlmann, J., & Mueller, J. L. (2014). Brain signature of working memory for sentence structure: enriched encoding and facilitated maintenance. Journal of Cognitive Neuroscience, 26(8), 1654-1671.	sentences	visual	comprehension	low	no	18	-9	50	34	phrases vs scrambled phrases
	sentences	visual	comprehension	low	no	18	-6	59	-11	0
	sentences	visual	comprehension	low	no	18	30	26	49	0
	sentences	visual	comprehension	low	no	18	6	53	37	0
	sentences	visual	comprehension	low	no	18	-3	44	-20	0
	sentences	visual	comprehension	low	no	18	0	35	-8	0
	sentences	visual	comprehension	low	no	18	-48	-58	25	0
	sentences	visual	comprehension	low	no	18	-6	-52	25	0
	sentences	visual	comprehension	low	no	18	-54	-13	-17	0
	sentences	visual	comprehension	low	no	18	-39	32	-14	0
	sentences	visual	comprehension	low	no	18	-27	-37	-17	0
	sentences	visual	comprehension	low	no	18	-21	-25	-20	0
	sentences	visual	comprehension	low	no	18	54	-16	-17	0
	sentences	visual	comprehension	low	no	18	57	-64	34	0
	sentences	visual	comprehension	low	no	18	27	-16	-17	0
	sentences	visual	comprehension	low	no	18	54	-1	-23	0
	sentences	visual	comprehension	low	no	18	66	-46	31	0
	sentences	visual	comprehension	low	no	18	36	-19	10	0
	sentences	visual	comprehension	low	no	18	-21	-7	-20	0
	sentences	visual	comprehension	low	no	18	54	-22	22	0
	sentences	visual	comprehension	low	no	18	24	-40	-14	0
	sentences	visual	comprehension	low	no	18	-39	-16	-2	0
	sentences	visual	comprehension	low	no	18	33	-82	13	0
	sentences	visual	comprehension	low	no	18	24	-79	-11	0
	sentences	visual	comprehension	low	no	18	15	-97	13	0
	sentences	visual	comprehension	low	no	18	48	-76	10	0
	sentences	visual	comprehension	low	no	18	45	-13	49	0
	sentences	visual	comprehension	low	no	18	27	-79	-32	0
Ryan, L., Cox, C., Hayes, S. M., & Nadel, L. (2008). Hippocampal activation during episodic and semantic memory retrieval: Comparing category production and category cued recall. Neuropsychologia, 46(8), 2109-2121.	words	visual	production / internally generate	high	no	10	-23	-19	-16	Task: generate items from a specific category silently and press button once generatefd. control: press the button if X appeared on the screen. visual fMRI
	words	visual	production / internally generate	high	no	10	-19	-26	-17	0
	words	visual	production / internally generate	high	no	10	21	-18	-19	0
	words	visual	production / internally generate	high	no	10	-4	34	22	0
	words	visual	production / internally generate	high	no	10	-29	30	-10	0
	words	visual	production / internally generate	high	no	10	-26	16	56	0
	words	visual	production / internally generate	high	no	10	-16	-1	9	0
	words	visual	production / internally generate	high	no	10	-6	-22	-20	0
	words	visual	production / internally generate	high	no	10	-4	-50	3	0
	words	visual	production / internally generate	high	no	10	7	-47	3	0
	words	visual	production / internally generate	high	no	10	-30	-73	-21	0
	words	visual	production / internally generate	high	no	10	21	-80	-18	0
	words	visual	production / internally generate	high	no	10	33	26	1	0
	words	visual	production / internally generate	high	no	10	-45	8	47	0
	words	visual	production / internally generate	high	no	10	14	7	1	0
	words	visual	production / internally generate	high	no	10	-5	-10	3	0
Grindrod, C. M., Garnett, E. O., Malyutina, S., & den Ouden, D. B. (2014). Effects of representational distance between meanings on the neural correlates of semantic ambiguity. Brain and language, 139, 23-35.	words	visual	choice	high	no	23	45	14	1	Task: words presented, some homonyms with equally frequent meanings (match - fire / game), non-equally frequent (duck - bird / avoid). Is it a real word? control: pseudowords visual fMRI
	words	visual	choice	high	no	23	-63	-49	7	0
	words	visual	choice	high	no	23	-39	11	-2	0
	words	visual	choice	high	no	23	48	-52	7	0
	words	visual	choice	high	no	23	15	14	58	0
	words	visual	choice	high	no	23	-30	47	22	0
	words	visual	choice	high	no	23	0	-37	49	0
	words	visual	choice	high	no	23	3	23	25	0
	words	visual	choice	high	no	23	-33	50	-14	0
	words	visual	choice	high	no	23	-12	44	40	0
	words	visual	choice	high	no	23	-21	-94	19	0
Rodd, J. M., Johnsrude, I. S., & Davis, M. H. (2012). Dissociating frontotemporal contributions to semantic ambiguity resolution in spoken sentences. Cerebral Cortex, 22(8), 1761-1773.	sentences	auditory	choice	high	yes	15	62	-6	-8	sentences, ambigious and non-ambigious words in them, is the next presented probe related? vs noise, press left or right button depending on what comes up on the screen
	sentences	auditory	choice	high	yes	15	50	14	-20	0
	sentences	auditory	choice	high	yes	15	66	-28	-2	0
	sentences	auditory	choice	high	yes	15	56	-32	0	0
	sentences	auditory	choice	high	yes	15	-62	-16	0	0
	sentences	auditory	choice	high	yes	15	-50	12	18	0
	sentences	auditory	choice	high	yes	15	-60	-6	-12	0
	sentences	auditory	choice	high	yes	15	-60	-26	-4	0
	sentences	auditory	choice	high	yes	15	-58	-56	18	0
	sentences	auditory	choice	high	yes	15	-44	30	-14	0
	sentences	auditory	choice	high	yes	15	-54	26	14	0
	sentences	auditory	choice	high	yes	15	-42	-60	24	0
	sentences	auditory	choice	high	yes	15	-26	-36	-18	0
	sentences	auditory	choice	high	yes	15	-40	-42	-20	0
	sentences	auditory	choice	high	yes	15	-30	-6	-26	0
	sentences	auditory	choice	high	yes	15	-8	64	20	0
Snijders, T. M., Vosse, T., Kempen, G., Van Berkum, J. J., Petersson, K. M., & Hagoort, P. (2009). Retrieval and unification of syntactic structure in sentence comprehension: an fMRI study using word-category ambiguity. Cerebral cortex, 19(7), 1493-1503.	sentences	visual	comprehension	low	no	28	-54	18	-30	sentences, ambigious noun-word and non-ambigious, vs scrambled words
	sentences	visual	comprehension	low	no	28	-56	-6	-16	0
	sentences	visual	comprehension	low	no	28	-62	-44	-2	0
	sentences	visual	comprehension	low	no	28	-52	34	-8	0
	sentences	visual	comprehension	low	no	28	-58	-56	12	0
	sentences	visual	comprehension	low	no	28	-58	22	12	0
	sentences	visual	comprehension	low	no	28	-44	-58	18	0
	sentences	visual	comprehension	low	no	28	-26	-6	-20	0
	sentences	visual	comprehension	low	no	28	-44	-16	-30	0
	sentences	visual	comprehension	low	no	28	-26	-36	-26	0
	sentences	visual	comprehension	low	no	28	-18	2	4	0
	sentences	visual	comprehension	low	no	28	54	20	-32	0
	sentences	visual	comprehension	low	no	28	56	8	-26	0
	sentences	visual	comprehension	low	no	28	52	-14	-16	0
	sentences	visual	comprehension	low	no	28	62	-42	0	0
[truncated: 1,722 more rows]

## Sheet: Supplementary Table 2
Supplementary Table 2.
List of studies included in the Semantic Control meta-analysis. Studies have been categorised based on type of stimuli (Single words/Word pairs or Sentences/Narratives); modality (visual or auditory or both), type of task (choice or comprehension or production/internal generation (thinking about the right answer)); and task demands (high task demands or low task demands). Number of participants i…
Authors, Year	Stimuli	Modality	Task type	External Task Demands	N	X	Y	Z	Task summary & Contrast
Abraham, 2018	words	visual	production / internally generate	high	34	-52	9	6	INTERNALLY GENERATE - Think about objects - Participants indicated with a button press as soon as they conceived of each new Use. . Contrast: Alternative uses task > name typical objects for location
0	words	visual	production / internally generate	high	0	-45	22	11	0
0	words	visual	production / internally generate	high	0	-36	-8	0	0
0	words	visual	production / internally generate	high	0	-13	6	5	0
0	words	visual	production / internally generate	high	0	-13	-8	-7	0
0	words	visual	production / internally generate	high	0	16	-8	-7	0
0	words	visual	production / internally generate	high	0	-3	-17	7	0
0	words	visual	production / internally generate	high	0	-19	-31	-1	0
0	words	visual	production / internally generate	high	0	55	31	-2	0
0	words	visual	production / internally generate	high	0	-6	28	43	0
0	words	visual	production / internally generate	high	0	-3	20	54	0
0	words	visual	production / internally generate	high	0	-13	49	24	0
0	words	visual	production / internally generate	high	0	0	-1	36	0
0	words	visual	production / internally generate	high	0	-32	18	41	0
0	words	visual	production / internally generate	high	0	16	6	8	0
0	words	visual	production / internally generate	high	0	-58	-30	43	0
0	words	visual	production / internally generate	high	0	-48	-73	-3	0
0	words	visual	production / internally generate	high	0	-26	-105	-1	0
0	words	visual	production / internally generate	high	0	16	-8	-7	0
0	words	visual	production / internally generate	high	0	26	-78	-24	0
0	words	visual	production / internally generate	high	0	42	-66	-39	0
0	words	visual	production / internally generate	high	0	13	-90	14	0
0	words	visual	production / internally generate	high	0	-6	-93	15	0
Bitan, Kaftory, Meiri-Leib, Eviatar, Peleg, 2017	words	visual	choice	high	23	-46	20	28	Semantic relatedness judgement (homonyms) - participants are presented with a first word (ambiguous or unambiguous) in the center of screen. Then they are presented with another word (unambigous). They have to indicate whether first and second words are related in meaning by pressing a button (2AFC). Contrast: Subordinate>dominant meanings
0	words	visual	choice	high	0	-48	-32	-4	0
0	words	visual	choice	high	0	-40	4	28	0
0	words	visual	choice	high	0	-44	42	-6	0
Krieger-Redwood, Teige, Davey, Hymers, Jefferies, 2015	words	auditory	choice	high	22	-4	28	32	Semantic relatedness judgement - participants were presented with a spoken word probe, together with three word response options on the screen (3AFC). They were instructed to select the item most strongly related to the probe.. Contrast: Weak>strong associations between words
0	words	auditory	choice	high	0	-4	26	36	0
0	words	auditory	choice	high	0	0	18	50	0
0	words	auditory	choice	high	0	4	24	52	0
0	words	auditory	choice	high	0	0	30	46	0
0	words	auditory	choice	high	0	-6	28	22	0
0	words	auditory	choice	high	0	2	-60	50	0
0	words	auditory	choice	high	0	16	-62	24	0
0	words	auditory	choice	high	0	-8	-68	34	0
0	words	auditory	choice	high	0	-4	-70	34	0
0	words	auditory	choice	high	0	-6	-64	50	0
0	words	auditory	choice	high	0	-6	-58	48	0
0	words	auditory	choice	high	0	-34	22	-10	0
0	words	auditory	choice	high	0	-46	14	-10	0
0	words	auditory	choice	high	0	-14	0	-4	0
0	words	auditory	choice	high	0	-52	20	-12	0
0	words	auditory	choice	high	0	-48	20	2	0
0	words	auditory	choice	high	0	-16	18	-6	0
0	words	auditory	choice	high	0	-32	48	6	0
0	words	auditory	choice	high	0	-22	48	4	0
0	words	auditory	choice	high	0	-26	62	-10	0
0	words	auditory	choice	high	0	-28	62	-6	0
0	words	auditory	choice	high	0	-28	58	2	0
0	words	auditory	choice	high	0	-16	58	-14	0
0	words	auditory	choice	high	0	32	20	-4	0
0	words	auditory	choice	high	0	40	18	-12	0
0	words	auditory	choice	high	0	30	16	-18	0
0	words	auditory	choice	high	0	42	20	-6	0
0	words	auditory	choice	high	0	22	8	-24	0
0	words	auditory	choice	high	0	22	8	-20	0
0	words	auditory	choice	high	0	54	24	18	0
0	words	auditory	choice	high	0	54	22	26	0
0	words	auditory	choice	high	0	48	26	30	0
0	words	auditory	choice	high	0	60	24	12	0
0	words	auditory	choice	high	0	36	20	16	0
Abraham, Pieritz, Thybusch, Rutter, Kroeger, Schweckendiek, Stark, Windmann, Hermann, 2012	words	visual	production / internally generate	high	19	-46	18	21	INTERNALLY GENERATE - Think about objects or locations - Participants indicated with a button press as soon as they conceived of each new Use. . Contrast: Divergent High > low
0	words	visual	production / internally generate	high	0	-50	22	1	0
0	words	visual	production / internally generate	high	0	-44	37	-14	0
0	words	visual	production / internally generate	high	0	-33	36	6	0
0	words	visual	production / internally generate	high	0	-53	10	-28	0
0	words	visual	production / internally generate	high	0	-1	24	23	0
0	words	visual	production / internally generate	high	0	-4	20	47	0
0	words	visual	production / internally generate	high	0	-36	10	39	0
0	words	visual	production / internally generate	high	0	-59	-32	40	0
0	words	visual	production / internally generate	high	0	-43	-25	49	0
0	words	visual	production / internally generate	high	0	-33	-10	-3	0
0	words	visual	production / internally generate	high	0	-50	-59	-8	0
0	words	visual	production / internally generate	high	0	34	-81	-34	0
0	words	visual	production / internally generate	high	0	18	-92	-16	0
0	words	visual	production / internally generate	high	0	25	-100	-5	0
Snyder, Banich, Munakata, 2011	words	visual	production / internally generate	high	18	-6	16	60	Verb production task - subjects were instructed to produce the first verb that came to mind when presented with a noun stimulus. Contrast: High > low competition
0	words	visual	production / internally generate	high	0	-44	20	14	0
0	words	visual	production / internally generate	high	0	-30	26	-16	0
0	words	visual	production / internally generate	high	0	36	28	-12	0
0	words	visual	production / internally generate	high	0	10	56	12	0
0	words	visual	production / internally generate	high	0	-66	-28	-6	0
0	words	visual	production / internally generate	high	0	56	10	-36	0
0	words	visual	production / internally generate	high	0	16	-92	-8	0
0	words	visual	production / internally generate	high	0	-14	-92	-14	0
0	words	visual	production / internally generate	high	18	-42	20	14	Contrast: High > low competition with low association strength
0	words	visual	production / internally generate	high	0	-6	14	60	0
0	words	visual	production / internally generate	high	0	42	26	-24	0
0	words	visual	production / internally generate	high	0	-56	28	-6	0
0	words	visual	production / internally generate	high	0	16	-32	-16	0
0	words	visual	production / internally generate	high	0	-52	-52	-4	0
0	words	visual	production / internally generate	high	0	-68	-30	-4	0
0	words	visual	production / internally generate	high	0	-42	24	-26	0
0	words	visual	production / internally generate	high	0	30	-74	-30	0
0	words	visual	production / internally generate	high	0	-26	-58	-34	0
0	words	visual	production / internally generate	high	18	10	54	18	Contrast: High > low competition with high association strength
0	words	visual	production / internally generate	high	18	-6	14	60	Contrast: Low > high association strength
0	words	visual	production / internally generate	high	0	4	4	64	0
0	words	visual	production / internally generate	high	0	-4	24	54	0
0	words	visual	production / internally generate	high	0	-2	38	26	0
0	words	visual	production / internally generate	high	0	10	34	22	0
0	words	visual	production / internally generate	high	0	-8	18	38	0
0	words	visual	production / internally generate	high	0	12	22	38	0
0	words	visual	production / internally generate	high	0	-50	24	18	0
0	words	visual	production / internally generate	high	0	-46	26	-4	0
0	words	visual	production / internally generate	high	0	-46	4	46	0
0	words	visual	production / internally generate	high	0	-44	10	38	0
0	words	visual	production / internally generate	high	0	-44	48	-12	0
0	words	visual	production / internally generate	high	0	-2	12	52	0
0	words	visual	production / internally generate	high	0	-4	48	48	0
0	words	visual	production / internally generate	high	0	-48	12	2	0
0	words	visual	production / internally generate	high	0	60	20	6	0
0	words	visual	production / internally generate	high	0	52	26	-6	0
0	words	visual	production / internally generate	high	0	40	40	-20	0
0	words	visual	production / internally generate	high	0	-26	46	24	0
0	words	visual	production / internally generate	high	0	30	52	32	0
0	words	visual	production / internally generate	high	0	50	6	44	0
0	words	visual	production / internally generate	high	0	44	50	-18	0
0	words	visual	production / internally generate	high	0	26	62	-12	0
0	words	visual	production / internally generate	high	0	44	26	42	0
0	words	visual	production / internally generate	high	0	20	-76	2	0
0	words	visual	production / internally generate	high	0	-16	-94	-12	0
0	words	visual	production / internally generate	high	0	-2	-96	-18	0
0	words	visual	production / internally generate	high	0	14	-88	-16	0
0	words	visual	production / internally generate	high	0	-26	-84	18	0
0	words	visual	production / internally generate	high	0	30	-84	10	0
0	words	visual	production / internally generate	high	0	-56	-48	-2	0
0	words	visual	production / internally generate	high	0	-66	-60	12	0
0	words	visual	production / internally generate	high	0	30	-76	14	0
0	words	visual	production / internally generate	high	0	-48	-66	-22	0
0	words	visual	production / internally generate	high	0	34	-56	16	0
0	words	visual	production / internally generate	high	0	52	-26	-10	0
0	words	visual	production / internally generate	high	0	4	-84	44	0
0	words	visual	production / internally generate	high	0	36	-52	-26	0
Balthasar, Huber, Weis, 2011	words	visual	choice	high	18	-51	43	2	Three different tasks in the scanner “Homonyms”: Subjects were instructed to find a homonym on the basis of two stimulus words, which were associated with either one of the two meanings. “Definition/Identfication”: Subjects were instructed to find a target word (the “name”), which was defined by the two stimulus words. “Repetition”/“Reading Aloud”: Subjects had to repeat single words (being ident…
0	words	visual	choice	high	0	69	11	5	0
0	words	visual	choice	high	0	-33	-62	-6	0
0	words	visual	choice	high	0	53	48	-8	0
0	words	visual	choice	high	0	19	-36	55	0
0	words	visual	choice	high	0	14	46	9	0
0	words	visual	choice	high	0	45	6	56	0
0	words	visual	choice	high	0	6	-5	5	0
0	words	visual	choice	high	0	-16	-63	-14	0
0	words	visual	choice	high	0	-38	2	0	0
0	words	visual	choice	high	0	-3	7	36	0
0	words	visual	choice	high	0	-42	53	9	0
0	words	visual	choice	high	0	-58	-15	31	0
0	words	visual	choice	high	0	70	-14	34	0
0	words	visual	choice	high	0	28	6	56	0
0	words	visual	choice	high	0	-58	-19	29	0
0	words	visual	choice	high	0	57	-11	21	0
0	words	visual	choice	high	0	-34	7	-28	0
0	words	visual	choice	high	0	-38	2	4	0
0	words	visual	choice	high	0	-46	-66	27	0
0	words	visual	choice	high	0	10	-18	3	0
0	words	visual	choice	high	0	40	-68	9	0
0	words	visual	choice	high	0	10	50	42	0
0	words	visual	choice	high	0	-20	-58	-6	0
0	words	visual	choice	high	0	-66	-27	34	0
0	words	visual	choice	high	0	5	46	13	0
0	words	auditory	choice	high	18	27	-61	-29	Contrast: Homonyms > identification (audio)
0	words	auditory	choice	high	0	-20	67	15	0
0	words	auditory	choice	high	0	1	-27	4	0
0	words	auditory	choice	high	0	-12	16	-18	0
0	words	auditory	choice	high	0	56	11	6	0
0	words	auditory	choice	high	0	1	-91	-6	0
0	words	auditory	choice	high	0	27	48	-4	0
0	words	auditory	choice	high	0	1	-32	4	0
0	words	auditory	choice	high	0	24	-39	66	0
0	words	auditory	choice	high	0	-12	8	-13	0
0	words	auditory	choice	high	0	23	-75	-12	0
0	words	auditory	choice	high	0	23	-26	37	0
0	words	auditory	choice	high	0	-12	-57	-30	0
0	words	auditory	choice	high	0	10	50	13	0
0	words	auditory	choice	high	0	1	-5	5	0
0	words	auditory	choice	high	0	35	20	-23	0
0	words	auditory	choice	high	0	32	-80	12	0
0	words	auditory	choice	high	0	-50	-79	16	0
0	words	auditory	choice	high	0	49	23	25	0
0	words	auditory	choice	high	0	1	-25	-12	0
0	words	auditory	choice	high	0	-50	-56	38	0
0	words	auditory	choice	high	0	5	58	12	0
0	words	auditory	choice	high	0	-4	30	-21	0
0	words	auditory	choice	high	0	35	29	-20	0
0	words	auditory	choice	high	0	-43	20	-26	0
0	words	auditory	choice	high	0	49	-79	19	0
0	words	auditory	choice	high	0	-38	-38	14	0
0	words	auditory	choice	high	0	11	-55	66	0
0	words	auditory	choice	high	0	27	-39	-26	0
0	words	auditory	choice	high	0	-46	-41	-12	0
0	words	auditory	choice	high	0	-3	-32	29	0
0	words	auditory	choice	high	0	32	-52	31	0
0	words	auditory	choice	high	0	5	-81	-22	0
Hsu, Kraemer, Oliver, Schlichting, Thompson-Schill, 2011	words	visual	choice	high	12	-38	-28	-8	Two words appeared at the bottom of the screen and then a third word replaced a fixation cross at the top of the screen. At this point, the subjectsʼ task was to decide which of the two bottom words was more similar in real world color to the top word. Subjects indicated their response with a button press (all three words were visible). Contrast: Low > high distance to foil
0	words	visual	choice	high	0	-31	55	51	0
0	words	visual	choice	high	0	56	40	13	0
0	words	visual	choice	high	0	-38	-50	-14	0
0	words	visual	choice	high	0	-15	-89	1	0
0	words	visual	choice	high	0	1	33	34	0
0	words	visual	choice	high	0	37	-45	45	0
0	words	visual	choice	high	0	-47	35	10	0
0	words	visual	choice	high	0	-41	16	31	0
0	words	visual	choice	high	0	63	44	-5	0
0	words	visual	choice	high	0	-43	-40	62	0
0	words	visual	choice	high	0	47	26	47	0
0	words	visual	choice	high	0	11	9	19	0
0	words	auditory	choice	high	12	-2	18	41	Subjects heard three words and were instructed to decide which of the first two named objects (spoken in a female voice) was more similar in color to the third named object (spoken in a male voice). Subjects indicated their response with a button press (COLOR?). Contrast: Low > high distance to foil
0	words	auditory	choice	high	0	-40	5	49	0
0	words	auditory	choice	high	0	-72	-26	6	0
0	words	auditory	choice	high	0	-35	18	-1	0
0	words	auditory	choice	high	0	-18	-26	-3	0
0	words	auditory	choice	high	0	11	-71	15	0
0	words	auditory	choice	high	0	-18	-86	-2	0
0	words	auditory	choice	high	0	47	-26	-2	0
0	words	auditory	choice	high	0	33	20	-8	0
0	words	auditory	choice	high	0	-40	-36	50	0
0	words	auditory	choice	high	0	-47	21	21	0
0	words	auditory	choice	high	0	65	15	26	0
0	words	auditory	choice	high	0	-44	-56	-12	0
Rodd, Longe, Randall, Tyler, 2010	sentences	auditory	comprehension	low	14	-52	10	12	Passive listening of sentences, but in 50 % of sthe sentences, listeners were required to press a button to indicate whether a word, which was visually presented after the sentence end, was related or unrelated to the sentence's meaning. Contrast: Semantic ambiguity > no ambiguity
0	sentences	auditory	comprehension	low	14	-52	22	4	Contrast: Semantic ambiguity > syntactic ambiguity
Sun, Chen, Zhang, Li, Li, Wei, Yang, Qiu, 2016	words	visual	production / internally generate	high	28	12	-87	12	INTERNALLY GENERATE - An alternative uses task (AUT) and a control task (an object characteristics task, OCT) were used in the scanner during the pre‐test and post‐test. The AUT required participants to think of as many original uses as possible for everyday objects. The OCT task required participants to think of the typical characteristics of everyday objects. After each item, participants had 4…
Grindrod, Bilenko, Myers, Blumstein, 2008	words	auditory	choice	high	15	1	-67	28	Participants listened to three stimuli presented in succession. Participants were required to make a yes/no decision as to whether the third stimulus of each triplet was a word or not (i.e., lexical decision). Contrast: Ambiguous incongruent meanings>single meaning
0	words	auditory	choice	high	15	-49	32	-11	Contrast: Ambiguous congruent meanings>unrelated words
0	words	auditory	choice	high	0	7	50	43	0
0	words	auditory	choice	high	0	-58	-38	6	0
Jackson, Hoffman, Pobric, Lambon Ralph, 2015	words	visual	choice	high	24	-51	15	27	Participants were presented with triads of concrete nouns and asked to judge which of the 2 options was more related to the probe word. Contrast: High>low association strength
0	words	visual	choice	high	0	-9	-96	-9	0
0	words	visual	choice	high	0	48	18	27	0
0	words	visual	choice	high	0	36	21	54	0
0	words	visual	choice	high	0	-39	-21	-24	0
0	words	visual	choice	high	0	30	24	-6	0
0	words	visual	choice	high	0	18	-93	-3	0
0	words	visual	choice	high	0	-30	-69	45	0
Madore, 2019	words	visual	production / internally generate	high	32	-48	-31	36	INTERNALLY GENERATED - Participants (1) viewed 1 of 2 short videos, completed a short filler task, and then received either the ESI or impressions control induction; (2) viewed 36 object cues after receiving an induction, and for each cue generated alternate uses of the object (i.e., divergent thinking: AUT) or typical associates of the object (i.e., object control: OAT), pressing a button each t…
0	words	visual	production / internally generate	high	0	-51	-62	-2	0
0	words	visual	production / internally generate	high	0	22	-68	-24	0
0	words	visual	production / internally generate	high	0	58	-58	-6	0
0	words	visual	production / internally generate	high	0	-38	-12	-2	0
0	words	visual	production / internally generate	high	0	0	5	36	0
0	words	visual	production / internally generate	high	0	60	-24	42	0
0	words	visual	production / internally generate	high	0	-26	-44	64	0
0	words	visual	production / internally generate	high	0	30	-54	70	0
0	words	visual	production / internally generate	high	0	27	-7	56	0
0	words	visual	production / internally generate	high	0	-50	5	24	0
0	words	visual	production / internally generate	high	0	-26	-10	62	0
0	words	visual	production / internally generate	high	0	32	-38	44	0
0	words	visual	production / internally generate	high	0	-20	-1	70	0
0	words	visual	production / internally generate	high	0	-44	-38	53	0
0	words	visual	production / internally generate	high	0	-26	32	-16	0
0	words	visual	production / internally generate	high	0	-6	-56	62	0
0	words	visual	production / internally generate	high	0	57	38	4	0
0	words	visual	production / internally generate	high	0	-8	-49	62	0
0	words	visual	production / internally generate	high	0	22	-67	-46	0
0	words	visual	production / internally generate	high	0	-34	-48	64	0
0	words	visual	production / internally generate	high	0	24	-48	68	0
0	words	visual	production / internally generate	high	0	-46	-40	-18	0
0	words	visual	production / internally generate	high	32	-58	-31	42	Contrast: Alternate uses > associations after specificity induction
0	words	visual	production / internally generate	high	0	0	2	38	0
0	words	visual	production / internally generate	high	0	56	-66	-1	0
0	words	visual	production / internally generate	high	0	30	-74	-24	0
0	words	visual	production / internally generate	high	0	-52	-67	-1	0
0	words	visual	production / internally generate	high	0	-22	-2	68	0
0	words	visual	production / internally generate	high	0	46	-26	42	0
0	words	visual	production / internally generate	high	0	46	26	-10	0
0	words	visual	production / internally generate	high	0	33	-34	41	0
0	words	visual	production / internally generate	high	0	-39	-12	0	0
0	words	visual	production / internally generate	high	0	46	-43	-36	0
0	words	visual	production / internally generate	high	0	46	-79	17	0
0	words	visual	production / internally generate	high	0	-39	-7	10	0
0	words	visual	production / internally generate	high	0	32	-49	64	0
0	words	visual	production / internally generate	high	0	26	-6	66	0
0	words	visual	production / internally generate	high	0	-18	-73	-22	0
0	words	visual	production / internally generate	high	0	15	-74	-49	0
0	words	visual	production / internally generate	high	0	-33	38	-13	0
0	words	visual	production / internally generate	high	0	-44	2	22	0
0	words	visual	production / internally generate	high	0	9	-78	2	0
0	words	visual	production / internally generate	high	0	-48	-49	-20	0
0	words	visual	production / internally generate	high	0	-26	-2	-25	0
0	words	visual	production / internally generate	high	0	48	-37	-20	0
0	words	visual	production / internally generate	high	0	14	42	47	0
0	words	visual	production / internally generate	high	0	32	-12	-14	0
0	words	visual	production / internally generate	high	0	-12	-78	-48	0
0	words	visual	production / internally generate	high	0	18	-88	23	0
0	words	visual	production / internally generate	high	0	-28	-44	70	0
0	words	visual	production / internally generate	high	0	-15	6	68	0
0	words	visual	production / internally generate	high	0	-46	34	11	0
0	words	visual	production / internally generate	high	0	-44	-80	10	0
0	words	visual	production / internally generate	high	0	12	-74	-4	0
0	words	visual	production / internally generate	high	0	33	-2	-18	0
0	words	visual	production / internally generate	high	0	-9	-55	65	0
0	words	visual	production / internally generate	high	0	6	-84	30	0
0	words	visual	production / internally generate	high	0	52	38	6	0
Musz, Thompson-Schill, 2017	sentences	visual	comprehension	low	13	-49	40	5	Participants were instructed to think about the meaning of a presented word that was supported by the sentence context that they had read previously. Contrast: Subordinate > dominant homonym meaning
0	sentences	visual	comprehension	low	13	-49	30	2	Contrast: Delayed > immediate subordinate homonoym meaning
Vitello, Warren, Devlin, Rodd, 2014	sentences	auditory	choice	low	20	-45	32	4	An auditory sentence stimulus or rest trial was presented.Participants indicated whether the probe was related or unrelated to the sentence they just heard by pressing a button with the right index or middle finger. Contrast: Ambiguous word in sentence > not ambigious
0	sentences	auditory	choice	low	0	-45	-55	-11	0
0	sentences	auditory	choice	low	0	-48	-58	-8	0
Hallam, Whitney, Hymers, Gouws, Jefferies, 2016	words	visual	choice	high	18	-52	24	20	Semantic decsion/semantic relatedness judgement. Probe word and 3 target options to choose. Contrast: Weak > strong association
0	words	visual	choice	high	0	-4	16	56	0
0	words	visual	choice	high	0	36	28	-8	0
0	words	visual	choice	high	0	12	-80	-32	0
0	words	visual	choice	high	0	44	24	24	0
0	words	visual	choice	high	0	12	12	48	0
0	words	visual	choice	high	0	-52	-40	0	0
0	words	visual	choice	high	0	20	-80	-48	0
Jeon, 2012	sentences	visual	choice	high	14	9	34	-14	Two related sentences and two response choices were presented to the participants ('Kyung-Gi is going well. Unemployment rate is falling'): participants verified the meaning of the target words ('game' or 'economic situation') and selected the answer from two choices by pushing a button. Contrast: Ambiguous homonym > unambiguous word
0	sentences	visual	choice	high	0	47	-46	-10	0
0	sentences	visual	choice	high	0	-50	21	47	0
0	sentences	visual	choice	high	0	-25	32	-21	0
Mestres-Misse, Trampel, Turner, Kotz, 2016	sentences	visual	choice	high	23	35	24	-6	Sentences reading task and Semantic plausability judgement. Participants need to indicate if it is coherent. Every item was followed by a “?” for 1.4 s at which point the participants provided a YES/NO button response. Contrast: Ambiguous homonym > unambiguous word
0	sentences	visual	choice	high	0	-42	21	-3	0
0	sentences	visual	choice	high	0	-50	35	13	0
0	sentences	visual	choice	high	0	-35	25	-5	0
0	sentences	visual	choice	high	0	-51	32	0	0
0	sentences	visual	choice	high	0	-51	13	19	0
Hoenig, Scheef, 2009	sentences	visual	choice	high	22	-27	7	-34	Semantic relatedness judgement. A context sentence was presented. Then a single target word is presented. Participants have to indicate if the word is related in meaning to the sentence. Sentence and target word are analysed together. 2AFCT (semantic fit vs non-semantic fit). Contrast: Ambiguous homonym > unambiguous word
0	sentences	visual	choice	high	0	-5	54	33	0
0	sentences	visual	choice	high	0	-48	-61	45	0
0	sentences	visual	choice	high	0	-13	28	53	0
0	sentences	visual	choice	high	0	-7	-64	27	0
0	sentences	visual	choice	high	0	-37	17	44	0
0	sentences	visual	choice	high	0	23	47	40	0
0	sentences	visual	choice	high	0	60	-62	45	0
0	sentences	visual	choice	high	0	31	-17	-42	0
0	sentences	visual	choice	high	0	-1	46	-16	0
0	sentences	visual	choice	high	0	35	22	-37	0
0	sentences	visual	choice	high	0	-47	8	-49	0
0	sentences	visual	choice	high	0	-6	53	-1	0
0	sentences	visual	choice	high	0	-48	-83	34	0
0	sentences	visual	choice	high	0	30	27	64	0
Grindrod, Garnett, Malyutina, den Ouden, 2014	words	visual	choice	high	23	18	29	4	Lexical Decision Task. Participants presented with a word and then asked to indicate by left-hand button press whether a presented stimulus was a word or not. 2AFCT (yes/no). Contrast: Ambiguous homonym > unambiguous word
0	words	visual	choice	high	0	-54	38	4	0
0	words	visual	choice	high	23	18	29	4	Contrast: Balanced ambiguous > unambiguous nouns
0	words	visual	choice	high	23	-6	14	4	Contrast: Balanced ambiguous > unambiguous nouns and verbs
0	words	visual	choice	high	0	18	29	4	0
0	words	visual	choice	high	0	-18	20	-5	0
0	words	visual	choice	high	0	-51	14	-17	0
0	words	visual	choice	high	0	24	2	-5	0
0	words	visual	choice	high	0	-54	38	4	0
0	words	visual	choice	high	23	18	29	4	Contrast: Unbalanced ambiguous > unambiguous noun and verbs
Rodd, Johnsrude, Davis, 2012	sentences	auditory	comprehension	low	15	-52	22	18	Volunteers were instructed to listen carefully to the sentences. On half of the trials, a visual probe word was presented at the end of the sentence, and volunteers were instructed to make a button press to indicate whether this word was related to the meaning of the sentence or not (right index finger or thumb for related, left index finger or thumb for unrelated). Contrast: Ambiguity across time
0	sentences	auditory	comprehension	low	0	-52	36	2	0
0	sentences	auditory	comprehension	low	0	-44	20	26	0
0	sentences	auditory	comprehension	low	0	-44	12	32	0
0	sentences	auditory	comprehension	low	0	-48	38	-10	0
0	sentences	auditory	comprehension	low	0	-48	20	-8	0
0	sentences	auditory	comprehension	low	0	-44	-50	-18	0
0	sentences	auditory	comprehension	low	0	-60	-48	8	0
0	sentences	auditory	comprehension	low	0	-48	-56	-12	0
0	sentences	auditory	comprehension	low	0	-54	-44	-8	0
0	sentences	auditory	comprehension	low	0	-52	-38	-2	0
0	sentences	auditory	comprehension	low	0	-56	-58	0	0
0	sentences	auditory	comprehension	low	0	-50	-44	6	0
0	sentences	auditory	comprehension	low	0	-62	-50	10	0
0	sentences	auditory	comprehension	low	0	-32	-38	-18	0
0	sentences	auditory	comprehension	low	0	-56	-26	-6	0
Tahmasebi, Davis, Wild, Rodd, Hakyemez, Abolmaesumi, Johnsrude, 2012	sentences	auditory	comprehension	low	24	-49	-67	-4	Sentence comprehension. Semantic relatedness judgement (50% trials) (as in Rodd et al., 2005; 2012). Contrast: Ambiguous homonym > unambiguous word
0	sentences	auditory	comprehension	low	0	-53	10	25	0
Hargreaves, Pexman, Pittman, Goodyear, 2011	words	visual	choice	high	20	-40	8	24	Semantic classification task. decided if a series of individually presented words were ‘‘consumable’’ or not (i.e., ‘‘Does the word refer to a concept that is edible/drinkable?’’). Contrast: ambiguous > unambiguous words
0	words	visual	choice	high	0	-59	24	12	0
Bekinschtein, Davis, Rodd, Owen, 2011	sentences	auditory	comprehension	low	12	-42	-62	-16	Passive listening only. Volunteers were instructed to listen attentively to all of the stimuli and were advised that some of the sentences might be humorous but given no other task to do. Contrast: Ambiguous homonym > unambiguous sentences
0	sentences	auditory	comprehension	low	0	-44	-48	-20	0
Tylen, Christensen, Roepstorff, Lund, Ostergaard, Donald, 2015	sentences	auditory	comprehension	low	24	4	28	34	Narratives (coherent) presented in 6 episodes and intervealed with five randomly chosen episodes from different narratives. These are followed by yes/no-questions. Contrast: Incoherent > coherent story
0	sentences	auditory	comprehension	low	0	34	48	28	0
0	sentences	auditory	comprehension	low	0	52	-44	50	0
0	sentences	auditory	comprehension	low	0	-56	-42	52	0
0	sentences	auditory	comprehension	low	0	46	40	30	0
0	sentences	auditory	comprehension	low	0	-32	42	28	0
0	sentences	auditory	comprehension	low	0	58	-36	-16	0
0	sentences	auditory	comprehension	low	0	36	16	0	0
0	sentences	auditory	comprehension	low	0	-36	14	2	0
0	sentences	auditory	comprehension	low	0	26	8	64	0
0	sentences	auditory	comprehension	low	0	-16	6	64	0
0	sentences	auditory	comprehension	low	0	-58	-58	-10	0
Li, Jiang, Yu, Zhou, 2014	sentences	visual	comprehension	low	24	4	44	18	Passive reading followed by rating. Contrast: Incongruent > congruent sentences
0	sentences	visual	comprehension	low	0	2	40	34	0
Mestres-Misse, Bazin, Trampel, Turner, Kotz, 2014	sentences	visual	choice	high	23	10	13	3	Reading task followed by congruency judgment task. A response is given to each presented sentence by a button-press. 2AFCT. Contrast: Subordinate > dominant homonym meaning
0	sentences	visual	choice	high	23	-45	26	18	Contrast: Ambiguous > unambiguous word in sentences
0	sentences	visual	choice	high	0	-51	23	23	0
0	sentences	visual	choice	high	0	-48	23	21	0
0	sentences	visual	choice	high	0	-53	35	10	0
0	sentences	visual	choice	high	0	-49	27	6	0
0	sentences	visual	choice	high	0	-56	18	17	0
0	sentences	visual	choice	high	0	-43	23	-2	0
0	sentences	visual	choice	high	0	-29	24	-1	0
0	sentences	visual	choice	high	0	-52	32	0	0
0	sentences	visual	choice	high	0	30	24	-2	0
0	sentences	visual	choice	high	0	-14	3	12	0
0	sentences	visual	choice	high	0	44	29	14	0
0	sentences	visual	choice	high	0	51	26	23	0
0	sentences	visual	choice	high	0	-63	-39	-1	0
0	sentences	visual	choice	high	0	-60	-41	5	0
0	sentences	visual	choice	high	23	-49	30	9	Contrast: Incongruent>congruent sentence
0	sentences	visual	choice	high	0	-60	-37	8	0
Deen, McCarthy, 2010	sentences	visual	comprehension	low	15	-2	24	20	Subjects were instructed to read and comprehend each story. No overt response was required from the subject. Contrast: Incongruent>congruent story end
0	sentences	visual	comprehension	low	0	40	10	-2	0
0	sentences	visual	comprehension	low	0	-30	22	-4	0
Newman, Ikuta, Burns, 2010	sentences	visual	choice	high	20	-28	18	-4	Sentence reading task followed by True/false judgment task. There were 20 trials per condition which were evenly and randomly presented across four 8 min functional runs. A trial consisted of a sentence and a comprehension probe. The probes were true/false statements based on the sentence. Contrast: Unrelated > related sentence
0	sentences	visual	choice	high	0	-44	24	4	0
0	sentences	visual	choice	high	0	-8	6	56	0
0	sentences	visual	choice	high	0	-44	-2	40	0
0	sentences	visual	choice	high	0	-26	-58	42	0
0	sentences	visual	choice	high	0	-2	-58	-20	0
0	sentences	visual	choice	high	0	-6	-16	-12	0
0	sentences	visual	choice	high	0	34	22	-2	0
0	sentences	visual	choice	high	0	42	22	24	0
0	sentences	visual	choice	high	0	30	-58	42	0
0	sentences	visual	choice	high	0	40	-16	62	0
Tune, Schlesewsky, Nagels, Small, Bornkessel-Schlesewsky, 2016	sentences	auditory	choice	high	18	-61	-32	26	Sentence porcessing task followed by Plausibility judgment task (Plausible vs not Plausible 2AFCT). Contrast: Easy anomalous > normal sentences
0	sentences	auditory	choice	high	0	-50	-15	2	0
0	sentences	auditory	choice	high	0	-47	-43	-18	0
0	sentences	auditory	choice	high	0	-7	-82	31	0
0	sentences	auditory	choice	high	0	-4	-16	33	0
0	sentences	auditory	choice	high	0	-22	-37	1	0
0	sentences	auditory	choice	high	0	17	54	23	0
0	sentences	auditory	choice	high	0	58	-29	35	0
0	sentences	auditory	choice	high	0	33	5	-16	0
0	sentences	auditory	choice	high	0	47	-58	38	0
0	sentences	auditory	choice	high	0	27	15	43	0
0	sentences	auditory	choice	high	0	65	-22	1	0
0	sentences	auditory	choice	high	18	-49	-45	45	Contrast: Anomalous > Coherent sentences
0	sentences	auditory	choice	high	0	-7	40	4	0
0	sentences	auditory	choice	high	0	-2	-9	12	0
0	sentences	auditory	choice	high	0	-59	-34	39	0
0	sentences	auditory	choice	high	0	63	-47	-2	0
0	sentences	auditory	choice	high	0	18	-4	-14	0
0	sentences	auditory	choice	high	0	51	33	-1	0
0	sentences	auditory	choice	high	0	2	-7	9	0
0	sentences	auditory	choice	high	0	63	-32	-14	0
Peelle, Troiani, Grossman, 2009	sentences	visual	choice	high	25	-44	-66	30	Participants were presented with a target concept, followed by a list of features. After all the features were presented participants were asked to indicate whether the object described by the features matched the target concept. YES/NO Response. 2AFC. Contrast: Inconsistent > consistent description for nominal kinds
0	sentences	visual	choice	high	0	-50	-18	-14	0
0	sentences	visual	choice	high	0	0	-40	40	0
0	sentences	visual	choice	high	0	44	-68	34	0
0	sentences	visual	choice	high	0	60	-2	-18	0
0	sentences	visual	choice	high	0	-32	58	6	0
0	sentences	visual	choice	high	0	0	48	-6	0
0	sentences	visual	choice	high	0	-48	30	18	0
0	sentences	visual	choice	high	0	-48	38	-14	0
0	sentences	visual	choice	high	0	30	58	2	0
0	sentences	visual	choice	high	0	-10	-26	-24	0
0	sentences	visual	choice	high	0	4	-54	20	0
0	sentences	visual	choice	high	0	4	-16	14	0
0	sentences	visual	choice	high	25	30	10	44	Contrast: Inconsistent > consistent description for nouns
0	sentences	visual	choice	high	0	38	14	48	0
Zhu, Hagoort, Zhang, Feng, Chen, Bastiaansen, Wang, 2012	sentences	visual	comprehension	low	27	-2	20	54	Reading Task (passive reading of sentences). Contrast: Incongruence (cloze probability) in reading task
0	sentences	visual	comprehension	low	0	-48	26	24	0
0	sentences	visual	comprehension	low	0	50	20	30	0
0	sentences	visual	comprehension	low	0	-56	-48	-4	0
0	sentences	visual	comprehension	low	0	-30	-60	58	0
0	sentences	visual	comprehension	low	0	32	-66	56	0
0	sentences	visual	comprehension	low	27	-42	48	-2	Font task - Sentence Reading Task followed by font-size judgment task (2AFC) . Contrast: Incongruence (cloze probability) in semantic task
0	sentences	visual	comprehension	low	0	-18	-84	-26	0
0	sentences	visual	comprehension	low	0	32	-62	46	0
0	sentences	visual	comprehension	low	0	10	-84	-24	0
Zhu, Hagoort, Zhang, Feng, Chen, Bastiaansen, Wang, 2012	sentences	visual	choice	high	27	-42	40	34	Semantic Task - Sentence Reading Task followed by congruency judgment task (2AFC) . Contrast: Incongruence (cloze probability) in font task
0	sentences	visual	choice	high	0	-2	22	54	0
0	sentences	visual	choice	high	0	32	56	12	0
0	sentences	visual	choice	high	0	-54	-46	40	0
Willems, Frank, Nijhof, Hagoort, van den Bosch, 2016	sentences	auditory	comprehension	low	24	-46	-46	-16	Listening Task (passive listening of sentences). Contrast: Word context surprisal
0	sentences	auditory	comprehension	low	0	-64	-36	12	0
0	sentences	auditory	comprehension	low	0	-58	-50	10	0
0	sentences	auditory	comprehension	low	0	-54	-58	6	0
0	sentences	auditory	comprehension	low	0	-52	0	-4	0
0	sentences	auditory	comprehension	low	0	-56	8	-6	0
0	sentences	auditory	comprehension	low	0	56	8	-6	0
0	sentences	auditory	comprehension	low	0	30	-2	-11	0
0	sentences	auditory	comprehension	low	0	12	-12	-8	0
0	sentences	auditory	comprehension	low	0	32	-6	-12	0
0	sentences	auditory	comprehension	low	0	50	12	-4	0
0	sentences	auditory	comprehension	low	0	64	-26	10	0
Carter, Foster, Muncy, Luke, 2019	sentences	visual	comprehension	low	41	2	44	-5	Reading Task (passive reading of sentences). Contrast: Word context surprisal
0	sentences	visual	comprehension	low	0	2	-59	62	0
0	sentences	visual	comprehension	low	0	62	-44	26	0
0	sentences	visual	comprehension	low	0	32	-86	32	0
0	sentences	visual	comprehension	low	0	-41	-17	5	0
0	sentences	visual	comprehension	low	0	59	-65	14	0
0	sentences	visual	comprehension	low	41	-2	-74	53	Contrast: Semantic unpredictability
0	sentences	visual	comprehension	low	0	-2	53	-5	0
0	sentences	visual	comprehension	low	0	53	-71	-29	0
0	sentences	visual	comprehension	low	0	-26	20	44	0
Obleser, Kotz, 2010	sentences	auditory	comprehension	low	16	-60	12	16	Listening Task (passive listening of sentences). Participants were required to listen attentively to noise-vocoded sentences, which were pseudorandomly drawn from 1 of the 6 conditions (high- or low-cloze probability. Contrast: Low > high cloze probability
0	sentences	auditory	comprehension	low	0	-50	-42	2	0
0	sentences	auditory	comprehension	low	0	40	-32	8	0
0	sentences	auditory	comprehension	low	16	-60	14	14	Contrast: Low > high cloze probability with high intelligibility
0	sentences	auditory	comprehension	low	0	-52	-8	-16	0
0	sentences	auditory	comprehension	low	0	46	-18	-6	0
Scharinger, Bendixen, Herrmann, Henry, Mildner, Obleser, 2016	sentences	auditory	choice	high	22	60	-4	-2	Listening Task (passive listening of sentences) followed by probe word presented visually (Does this match the meaning of the sentence: YES/NO response, 2AFCT). Contrast: Unpredictable > predictable word for incomplete > complete sentence
0	sentences	auditory	choice	high	0	-57	-16	-2	0
0	sentences	auditory	choice	high	0	-42	-49	49	0
0	sentences	auditory	choice	high	0	-42	-49	34	0
Huang, Zhu, Zhang, Wu, Chen, Wang, 2012	sentences	visual	choice	high	23	-36	26	-4	Reading Task. After the sentence presentation, a cue was shown instructing the participant to make a semantic judgment in some blocks and syntactic judgment in other blocks. (is the sentence semantically correct? Is the sentence syntactically correct? YES/NO, 2AFCT). Contrast: Unexpected > expected word
0	sentences	visual	choice	high	0	0	24	50	0
0	sentences	visual	choice	high	0	-52	-80	4	0
0	sentences	visual	choice	high	0	-58	-39	30	0
0	sentences	visual	choice	high	0	35	42	-3	0
Kambara, Tsukiura, Yokoyama, Takahashi, Shigemune, Miyamoto, Takahashi, Sato, Kawashima, 2013	sentences	visual	choice	high	38	-38	30	-23	Reading task. Sentences in 2 portions were shown, have to make decision (grammatically / semantically sound or no?). Contrast: Semantic violations > normal sentences
0	sentences	visual	choice	high	0	-18	63	12	0
0	sentences	visual	choice	high	0	41	48	-22	0
0	sentences	visual	choice	high	0	33	-5	-9	0
Rothermich, Kotz, 2013	sentences	auditory	choice	high	16	-54	29	16	semtemces presented, either normal, or semantically, or metrically (stressed - not stressed) unpredictable. Is the sentence predictable? Contrast: Unpredictable > predictable
0	sentences	auditory	choice	high	16	-54	29	16	Contrast: Unpredictable > predictable with normal intonation
0	sentences	auditory	choice	high	16	-54	29	16	Contrast: Unpredictable > predictable with abnormal intonation
0	sentences	auditory	choice	high	0	-6	17	46	0
0	sentences	auditory	choice	high	0	-6	5	58	0
Nieuwland, Martin, Carreiras, 2012	sentences	visual	choice	high	24	-50	34	-16	Sentences presented, either normal or semantically, or grammatically incongruent. Is it acceptable? Contrast: Semantic anomalies > normal sentences
0	sentences	visual	choice	high	0	-36	26	-24	0
0	sentences	visual	choice	high	0	-32	20	-20	0
0	sentences	visual	choice	high	0	46	38	-18	0
0	sentences	visual	choice	high	0	44	28	-14	0
0	sentences	visual	choice	high	0	28	16	-18	0
0	sentences	visual	choice	high	0	-4	42	44	0
0	sentences	visual	choice	high	0	-6	48	22	0
0	sentences	visual	choice	high	0	6	38	56	0
Ye, Donamayor, Muente, 2014	sentences	visual	comprehension	low	20	6	16	58	Sentences presented, either semantically congruent or incongruent. Task is just to read them, then later on a recognition task. Contrast: Incongruent > congruent sentences
0	sentences	visual	comprehension	low	0	-44	26	-2	0
0	sentences	visual	comprehension	low	0	56	19	1	0
van de Meerendonk, Rueschemeyer, Kolk, 2013	sentences	visual	comprehension	low	24	18	4	18	Sentences presented, some are semantically violated. 10% of sentences have yes / no question afterwards. Contrast: Less congruent > more congruent words
0	sentences	visual	comprehension	low	0	38	20	22	0
0	sentences	visual	comprehension	low	0	36	36	8	0
0	sentences	visual	comprehension	low	0	-40	40	-2	0
0	sentences	visual	comprehension	low	0	-40	40	-14	0
0	sentences	visual	comprehension	low	0	-52	32	10	0
0	sentences	visual	comprehension	low	0	42	-8	40	0
0	sentences	visual	comprehension	low	0	52	-4	44	0
0	sentences	visual	comprehension	low	0	54	-8	22	0
0	sentences	visual	comprehension	low	0	-28	-8	40	0
0	sentences	visual	comprehension	low	0	-46	-12	44	0
0	sentences	visual	comprehension	low	0	-36	-10	44	0
0	sentences	visual	comprehension	low	0	12	-44	-38	0
0	sentences	visual	comprehension	low	0	20	-40	-36	0
0	sentences	visual	comprehension	low	24	38	20	20	Contrast: Incongruent > congruent words
0	sentences	visual	comprehension	low	0	50	30	10	0
0	sentences	visual	comprehension	low	0	32	28	-12	0
0	sentences	visual	comprehension	low	0	50	0	-22	0
0	sentences	visual	comprehension	low	0	42	-2	-22	0
0	sentences	visual	comprehension	low	0	50	8	-30	0
Willems, Ozyurek, Hagoort, 2008	sentences	auditory	comprehension	low	19	-47	20	21	Sentences presented, either semantically congruent or incongruent. Task is just to listen. Contrast: Incongruent > congruent words and sentences
0	sentences	auditory	comprehension	low	0	-55	-35	-1	0
Raposo, Mendes, Marques, 2012	sentences	visual	comprehension	low	17	-60	20	12	Sentences presented, about features of items, task was to read. Contrast: Rarer > prototypical features
0	sentences	visual	comprehension	low	17	-54	24	8	Contrast: Rarer > prototypical features of basic item
0	sentences	visual	comprehension	low	0	4	30	10	0
0	sentences	visual	comprehension	low	0	-44	24	-12	0
Kroeger, Rutter, Stark, Windmann, Hermann & Abraham, 2012	words	visual	choice	high	19	-36	35	4	Word presented, then a usage for them, participants had to rate with yes or no questions whether the usage was unusual or not. Contrast: Appropriate and unusual > inappropriate and usual uses
0	words	visual	choice	high	0	-45	11	16	0
0	words	visual	choice	high	0	51	38	4	0
0	words	visual	choice	high	0	27	29	-11	0
0	words	visual	choice	high	0	-27	23	-14	0
0	words	visual	choice	high	0	51	26	1	0
0	words	visual	choice	high	0	-9	23	46	0
0	words	visual	choice	high	0	-21	14	52	0
0	words	visual	choice	high	0	-9	26	22	0
0	words	visual	choice	high	0	-9	29	28	0
0	words	visual	choice	high	0	-6	32	31	0
0	words	visual	choice	high	0	9	-13	-8	0
0	words	visual	choice	high	0	-9	-5	-1	0
0	words	visual	choice	high	0	-6	-10	-8	0
Rutter, Kroeger, Stark, Schweckendiek,Windmann, Hermann, Abraham, 2012	sentences	visual	choice	high	18	-48	17	4	Sentences presented, either semantically congruent or incongruent. Task is to listen, and yes / no question on whether it was appropriate (grammatically), and unusual (semantically). Contrast: Appropriate and unusual > inappropriate and usual word choices
0	sentences	visual	choice	high	0	60	17	4	0
0	sentences	visual	choice	high	0	-42	20	1	0
0	sentences	visual	choice	high	0	-36	29	-8	0
0	sentences	visual	choice	high	0	-33	50	13	0
0	sentences	visual	choice	high	0	-30	53	19	0
0	sentences	visual	choice	high	0	-48	20	-14	0
Zhu, Feng, Zhang, Li, Li, Wang, 2013	sentences	visual	choice	low	26	-40	20	24	Sentences presented, either high or low probability (semantically), or grammatically incongruent. Yes / no questino on whether the font changed. Contrast: Violation > low cloze > high cloze parametric modulator in orthographic task
0	sentences	visual	choice	low	0	-64	-46	-4	0
0	sentences	visual	choice	low	0	-46	-10	-20	0
0	sentences	visual	choice	low	0	-4	22	52	0
Zhu, Feng, Zhang, Li, Li, Wang, 2013	sentences	visual	choice	high	26	-46	22	34	Sentences presented, either high or low probability (semantically), or grammatically incongruent. Yes / no question on whether it was acceptable . Contrast: Violation > low cloze > high cloze parametric modulator in semantic task
0	sentences	visual	choice	high	0	-8	-70	38	0
0	sentences	visual	choice	high	0	-36	-58	42	0
0	sentences	visual	choice	high	0	0	26	38	0
0	sentences	visual	choice	high	0	46	26	30	0
0	sentences	visual	choice	high	0	24	50	-12	0
0	sentences	visual	choice	high	0	4	-26	26	0
Moberget, Gullesen, Andersson, Ivry, Endestad, 2014	sentences	visual	choice	high	32	-10	-84	-31	Sentences presented, yes / no question whether it was acceptable or not (semantically). Contrast: Incongruent > congruent sentences
0	sentences	visual	choice	high	0	18	-74	-29	0
0	sentences	visual	choice	high	0	-10	-84	-29	0
0	sentences	visual	choice	high	0	18	-74	-29	0
0	sentences	visual	choice	high	0	9	29	41	0
0	sentences	visual	choice	high	0	-54	-40	8	0
Clos, Langner, Meyer, Oechslin, Zilles, Eickhoff, 2014	sentences	auditory	choice	low	29	-52	18	18	Two sentences presented, participants had to indicate whether it was the same or different sentences. Contrast: Cue different > same sentence
Van Ettinger-Veenstra, McAllister, Lundberg, Karlsson, Engstrom, 2016	sentences	visual	choice	high	27	-50	28	6	Sentences presented, either semantically correct or not, question was "was this indoors or outdoors". Contrast: Incongruent > congruent sentences
0	sentences	visual	choice	high	0	52	26	24	0
Ferstl et al, 2005	sentences	auditory	choice	high	20	44	1	-19	Stories presented that in which some emotional aspects. Some stories were focused on protagonist emotions, while others were chronological focused. However the contrast included was incongruent > congruent in meaning, independednt from the emotional / chronological aspect. Task was whether it was congurnet or incongruent.Contrast: Incongruent > congruent
Allen et al., 2008	sentences	visual	production / internally generate	high	15	-44	30	30	Sentences stems presented. Task is production according to specified criteria for each, either high or low probability (cloze) semantically, as well as some gramatically incongruent ones. Contrast: Inappropriate > appropriate
0	sentences	visual	production / internally generate	high	0	-42	38	32	0
0	sentences	visual	production / internally generate	high	0	8	-70	50	0
0	sentences	visual	production / internally generate	high	0	-4	-70	54	0
0	sentences	visual	production / internally generate	high	0	-24	32	-18	0
Badre et al., 2005	words	visual	choice	high	22	-51	27	-3	Participants presented words, and two options, they had to choose the one that was related to the probe according to specific criteria (colour, shape, size, texture. Some tasks were even harder in which the target was more associated with the distractor. Contrast: Weak > strong association
0	words	visual	choice	high	0	-48	30	-12	0
0	words	visual	choice	high	0	-45	9	51	0
0	words	visual	choice	high	0	-51	9	33	0
0	words	visual	choice	high	0	-39	12	48	0
0	words	visual	choice	high	0	-42	12	18	0
0	words	visual	choice	high	0	-48	15	24	0
0	words	visual	choice	high	0	-51	21	21	0
0	words	visual	choice	high	0	-9	21	42	0
0	words	visual	choice	high	0	-45	27	15	0
0	words	visual	choice	high	0	-33	27	-6	0
0	words	visual	choice	high	0	-48	30	12	0
0	words	visual	choice	high	0	-36	30	-3	0
0	words	visual	choice	high	0	-45	42	-9	0
0	words	visual	choice	high	0	33	0	57	0
0	words	visual	choice	high	0	42	12	27	0
0	words	visual	choice	high	0	6	21	51	0
0	words	visual	choice	high	0	9	30	12	0
0	words	visual	choice	high	0	36	30	-9	0
0	words	visual	choice	high	22	-39	3	27	Contrast: Incongruent > congruent relations
0	words	visual	choice	high	0	-42	9	21	0
0	words	visual	choice	high	0	-54	12	18	0
0	words	visual	choice	high	0	-21	15	60	0
0	words	visual	choice	high	0	-48	18	18	0
0	words	visual	choice	high	0	-30	27	-18	0
0	words	visual	choice	high	0	-54	30	12	0
0	words	visual	choice	high	0	-3	33	48	0
0	words	visual	choice	high	0	-45	39	3	0
0	words	visual	choice	high	0	30	24	-15	0
Bedny et al, 2008	words	visual	choice	high	20	-54	9	39	Participants presented word pairs, that were either related or not. Word pairs were treated in pairs (2 word pairs), in which one of the words was repeated (summer-fan, ceiling-fan). The second word could be ambigious or not. These pairs of word pairs were sometimes incongruent, as in the ambigious word was referring to 2 different meanings within the pair of trials. Contrast: Ambiguous > not
0	words	visual	choice	high	0	-3	33	42	0
0	words	visual	choice	high	0	36	-69	-39	0
0	words	visual	choice	high	0	-24	57	24	0
0	words	visual	choice	high	0	-12	-6	18	0
0	words	visual	choice	high	0	-45	-57	54	0
0	words	visual	choice	high	0	-57	-42	-3	0
0	words	visual	choice	high	20	0	27	42	Contrast: Ambiguous conjunction
0	words	visual	choice	high	0	39	-66	-39	0
0	words	visual	choice	high	0	-48	15	9	0
0	words	visual	choice	high	0	-51	6	45	0
Bunge, 2005	words	visual	choice	high	20	-57	24	6	Word pair presented, participants had to say whether they are related or not. Then either "=" or "x". "=" meant that participants had to decide whether the next word pair was related to the first pair in the same way (analogy: flower, bouqet = chain, link), or "x" meant whether they are related in any way. Contrast: Low > high relation between probe and target
Chan et al., 2004	words	visual	production / internally generate	high	8	-37	59	26	Words presented, participants had to generate words (internally) that were related to the word. Some presented words were ambigious, some not. Contrast: Semantic ambiguity > non-ambiguous words
0	words	visual	production / internally generate	high	0	-10	68	18	0
0	words	visual	production / internally generate	high	0	-47	48	21	0
0	words	visual	production / internally generate	high	0	-39	-17	67	0
0	words	visual	production / internally generate	high	0	24	2	64	0
0	words	visual	production / internally generate	high	0	49	34	15	0
0	words	visual	production / internally generate	high	0	12	67	19	0
0	words	visual	production / internally generate	high	0	6	39	-22	0
0	words	visual	production / internally generate	high	0	37	-17	46	0
0	words	visual	production / internally generate	high	0	49	-59	45	0
0	words	visual	production / internally generate	high	0	-14	-92	18	0
0	words	visual	production / internally generate	high	0	-52	-74	-5	0
0	words	visual	production / internally generate	high	0	14	-93	45	0
0	words	visual	production / internally generate	high	0	10	-75	14	0
0	words	visual	production / internally generate	high	0	7	-82	-6	0
0	words	visual	production / internally generate	high	0	7	22	-17	0
0	words	visual	production / internally generate	high	0	6	-30	26	0
de Zubicaray et al., 2000	words	visual	production / internally generate	high	8	1	51	-17	Words presented, participants had to say either which semantic category they were from, or which category were they NOT from. Contrast: Inappropriate > appropriate responses
0	words	visual	production / internally generate	high	0	2	36	39	0
0	words	visual	production / internally generate	high	0	4	47	-24	0
0	words	visual	production / internally generate	high	0	-17	-56	48	0
0	words	visual	production / internally generate	high	0	17	-74	44	0
0	words	visual	production / internally generate	high	0	-2	-69	12	0
0	words	visual	production / internally generate	high	0	-2	-71	-12	0
0	words	visual	production / internally generate	high	0	36	-74	-18	0
0	words	visual	production / internally generate	high	0	-12	44	33	0
0	words	visual	production / internally generate	high	0	-33	-54	48	0
0	words	visual	production / internally generate	high	0	17	-79	32	0
0	words	visual	production / internally generate	high	0	-2	-75	7	0
0	words	visual	production / internally generate	high	0	1	-79	1	0
0	words	visual	production / internally generate	high	0	-2	-71	-12	0
Gennari et al, 2007	words	visual	choice	high	17	-52	-61	5	Words presented with either "to" or "the" beforeheand. Task was to answer a semantic question about the word (e.g "is it used by people"). Contrast: Ambiguous > unambiguous
0	words	visual	choice	high	0	-44	21	-4	0
0	words	visual	choice	high	0	-35	-43	48	0
0	words	visual	choice	high	0	-50	4	13	0
Gurd et al., 2002	words	auditory	production / internally generate	high	11	-15	-65	69	Participants had to produce words from the presented semantic category. Contrast: Switching > not switching
0	words	auditory	production / internally generate	high	0	32	-60	66	0
Hirshorn & Thompson Schill, 2006	words	visual	production / internally generate	high	10	-42	3	66	Semantic Fluency Task. Contrast: Switching > free generation
0	words	visual	production / internally generate	high	0	-18	48	-6	0
0	words	visual	production / internally generate	high	0	-3	-57	63	0
0	words	visual	production / internally generate	high	0	-57	-57	54	0
0	words	visual	production / internally generate	high	0	-3	-66	60	0
0	words	visual	production / internally generate	high	0	-3	-72	0	0
0	words	visual	production / internally generate	high	0	48	24	54	0
0	words	visual	production / internally generate	high	0	48	24	42	0
0	words	visual	production / internally generate	high	0	48	42	30	0
0	words	visual	production / internally generate	high	0	3	51	-15	0
0	words	visual	production / internally generate	high	0	39	57	3	0
0	words	visual	production / internally generate	high	0	36	42	-9	0
0	words	visual	production / internally generate	high	0	12	-27	-27	0
0	words	visual	production / internally generate	high	0	42	-51	45	0
0	words	visual	production / internally generate	high	0	-39	24	18	0
0	words	visual	production / internally generate	high	10	-12	21	63	LANGUAGE PRODUCTION / GENERATION TASK. Contrast: Switching > clustering
0	words	visual	production / internally generate	high	0	-30	54	18	0
0	words	visual	production / internally generate	high	0	-51	45	9	0
0	words	visual	production / internally generate	high	0	-54	21	39	0
0	words	visual	production / internally generate	high	0	-33	18	51	0
0	words	visual	production / internally generate	high	0	-39	-3	51	0
0	words	visual	production / internally generate	high	0	15	54	-3	0
0	words	visual	production / internally generate	high	0	-33	27	6	0
0	words	visual	production / internally generate	high	0	-39	-24	33	0
0	words	visual	production / internally generate	high	0	-33	-63	21	0
0	words	visual	production / internally generate	high	0	-18	-21	15	0
0	words	visual	production / internally generate	high	0	-39	-39	36	0
0	words	visual	production / internally generate	high	0	-39	-66	39	0
0	words	visual	production / internally generate	high	0	-12	-66	51	0
0	words	visual	production / internally generate	high	0	39	45	39	0
0	words	visual	production / internally generate	high	0	36	51	15	0
0	words	visual	production / internally generate	high	0	15	33	48	0
0	words	visual	production / internally generate	high	0	66	-33	21	0
0	words	visual	production / internally generate	high	0	51	-30	-18	0
0	words	visual	production / internally generate	high	0	36	-54	42	0
0	words	visual	production / internally generate	high	0	48	-60	-33	0
Ketteler et al., 2008	words	visual	choice	high	12	-12	48	38	Participants presented with 2 words on top, and a target word at bottom, which was an ambigious words. They had to press YES if both words on top were related to the probe (money & river for bank), and NO if only one / none. Contrast: Weak > strong target relation and strong > weak distractor relation
0	words	visual	choice	high	0	21	45	16	0
0	words	visual	choice	high	0	-48	39	-27	0
0	words	visual	choice	high	0	53	19	4	0
0	words	visual	choice	high	0	43	39	-28	0
0	words	visual	choice	high	0	50	-51	43	0
0	words	visual	choice	high	0	-52	-37	58	0
0	words	visual	choice	high	0	-31	-16	-16	0
0	words	visual	choice	high	0	-21	41	49	0
0	words	visual	choice	high	0	-2	-15	10	0
0	words	visual	choice	high	0	-47	36	22	0
0	words	visual	choice	high	0	-66	-43	-6	0
0	words	visual	choice	high	0	50	33	18	0
0	words	visual	choice	high	0	-2	-39	2	0
0	words	visual	choice	high	0	41	-60	44	0
0	words	visual	choice	high	0	-2	-29	6	0
Nagel et al, 2008	words	visual	production / internally generate	high	14	-51	26	-4	Participants presented with a word. Either had to produce a related word, or produce a word that was presented to them the day before in pairs, so had to remember the second half of the word pair. Contrast: High > low selection
0	words	visual	production / internally generate	high	0	-46	-39	46	0
0	words	visual	production / internally generate	high	0	-44	36	18	0
Nelson et al, 2009	words	visual	production / internally generate	high	17	-8	18	40	VERB GENERATION TASK. Contrast: Many > few associates
0	words	visual	production / internally generate	high	0	0	11	50	0
0	words	visual	production / internally generate	high	0	-45	0	50	0
0	words	visual	production / internally generate	high	0	-52	23	20	0
0	words	visual	production / internally generate	high	0	-56	11	20	0
Noppeney et al, 2004	words	visual	choice	high	15	-44	32	10	3 words presented, match the target to the cue . Contrast: High > low semantic competition
0	words	visual	choice	high	0	37	-46	-28	0
0	words	visual	choice	high	0	-44	-64	-18	0
0	words	visual	choice	high	0	-41	-22	-15	0
0	words	visual	choice	high	15	-32	20	-13	3 words presented, match the target to the cue . Contrast: Difficult > easy judgements
0	words	visual	choice	high	0	-5	32	46	0
0	words	visual	choice	high	0	-9	-5	-1	0
0	words	visual	choice	high	0	-44	14	25	0
0	words	visual	choice	high	0	1	-64	-49	0
Persson et al., 2004	words	visual	production / internally generate	high	22	-49	26	15	VERB /NOUN GENERATION TASK. Contrast: High > low selection
0	words	visual	production / internally generate	high	0	41	15	5	0
0	words	visual	production / internally generate	high	0	-52	-52	-5	0
0	words	visual	production / internally generate	high	0	-4	8	60	0
Race et al., 2009	words	visual	choice	high	26	-51	36	12	Word presented, with a cue for the task (either size, or composition). Participants had to choose whether the object was larger or smaller than a 13 in ch box, or made of organic or inorganic material. Contrast: Different > same attribute
0	words	visual	choice	high	0	-48	33	0	0
0	words	visual	choice	high	0	-45	15	24	0
0	words	visual	choice	high	0	-51	12	15	0
0	words	visual	choice	high	26	-24	0	66	Word presented, with a cue for the task (either size, or composition). Participants had to choose whether the object was larger or smaller than a 13 in ch box, or made of organic or inorganic material. Contrast: Reversed > repeated decision
0	words	visual	choice	high	0	-39	-6	54	0
0	words	visual	choice	high	0	-12	18	30	0
0	words	visual	choice	high	26	-42	33	-3	Word presented, with a cue for the task (either size, or composition). Participants had to choose whether the object was larger or smaller than a 13 in ch box, or made of organic or inorganic material. Contrast: Novel > repeated decision
0	words	visual	choice	high	0	-45	42	-9	0
0	words	visual	choice	high	0	-45	9	21	0
0	words	visual	choice	high	0	-54	-42	3	0
0	words	visual	choice	high	0	-45	-63	-24	0
0	words	visual	choice	high	0	-39	-48	-27	0
0	words	visual	choice	high	0	-33	-33	-21	0
0	words	visual	choice	high	0	-33	-33	-30	0
0	words	visual	choice	high	0	-45	-57	-12	0
0	words	visual	choice	high	0	-45	-51	-15	0
Roskies et al., 2001	words	visual	choice	high	20	-54	23	-8	Participants were given a category, and a potential member of that category, does it belong? Contrast: Low > high category typicality
0	words	visual	choice	high	0	17	-92	-25	0
Snyder et al., 2007	words	visual	choice	high	14	-24	-102	-12	Probe, target and distractor presented, select the one that matches the most. Contrast: Specific attribute related > globally semantically related
0	words	visual	choice	high	0	-51	-57	-18	0
0	words	visual	choice	high	0	-57	-48	-3	0
0	words	visual	choice	high	0	-27	-69	48	0
0	words	visual	choice	high	0	-39	-45	51	0
0	words	visual	choice	high	0	33	-48	51	0
0	words	visual	choice	high	0	-54	27	24	0
0	words	visual	choice	high	0	-36	42	0	0
0	words	visual	choice	high	0	-57	15	6	0
0	words	visual	choice	high	0	54	27	24	0
0	words	visual	choice	high	0	-60	9	39	0
0	words	visual	choice	high	0	42	18	48	0
0	words	visual	choice	high	0	0	45	57	0
Thompson schill et al., 1997	words	visual	production / internally generate	high	6	-52	13	29	GENERATION TASK. Contrast: High > low selection
0	words	visual	production / internally generate	high	6	-47	9	29	GENERATION TASK. Contrast: High > low selection of words
0	words	visual	production / internally generate	high	0	42	20	18	0
0	words	visual	production / internally generate	high	0	-43	34	2	0
0	words	visual	production / internally generate	high	0	-3	45	29	0
0	words	visual	production / internally generate	high	0	-3	19	53	0
0	words	visual	production / internally generate	high	0	-52	-59	-7	0
0	words	visual	production / internally generate	high	0	-35	-66	53	0
Thompson Schill et al., 1999	words	visual	production / internally generate	high	8	-46	20	19	generate words prompted by promt stimuli . Contrast: Different > same attribute
Wagner et al., 2001	words	visual	choice	high	14	-45	27	-12	Probe, and either 2 options or 4 options selected. Contrast: Weak > strong association
0	words	visual	choice	high	0	-51	18	27	0
0	words	visual	choice	high	0	-51	21	-3	0
0	words	visual	choice	high	0	6	18	39	0
0	words	visual	choice	high	0	9	27	36	0
0	words	visual	choice	high	0	0	9	57	0
0	words	visual	choice	high	0	45	21	6	0
0	words	visual	choice	high	0	30	24	-6	0
0	words	visual	choice	high	0	39	27	-9	0
0	words	visual	choice	high	0	54	24	27	0
0	words	visual	choice	high	14	-36	21	27	Contrast: More > less foils
0	words	visual	choice	high	0	-39	6	24	0
0	words	visual	choice	high	0	-45	27	9	0
0	words	visual	choice	high	0	3	30	36	0
0	words	visual	choice	high	0	3	15	42	0
0	words	visual	choice	high	0	-51	21	-12	0
Whitney et al., 2009	words	visual	choice	high	18	-44	20	28	Semantic relatedness judgement: 2 probes presented, task is is the last word related to at least one of the probes?. Contrast: Ambiguous homonym > unambiguous of doubly-related words
0	words	visual	choice	high	0	-48	24	32	0
0	words	visual	choice	high	18	-48	28	16	Semantic relatedness judgement. Contrast: Ambiguous homonym > unambiguous of single-related words
0	words	visual	choice	high	0	-44	12	24	0
0	words	visual	choice	high	18	-52	32	-4	Semantic decision. Contrast: Subordinate > dominant word ambiguity
0	words	visual	choice	high	0	-52	20	24	0
0	words	visual	choice	high	0	-48	8	40	0
Zhang et al., 2004	words	visual	choice	high	14	-25	23	-21	characters presented (that mean 2 different things whether read left to right or right to left), then 2 words presented and participants had to select which one matches the probe in the manner they had to read it. . Contrast: High conflict > low conflict words
0	words	visual	choice	high	0	39	20	-22	0
0	words	visual	choice	high	0	6	37	17	0
0	words	visual	choice	high	14	-41	23	-14	Semantic decision. Contrast: High conflict > neutral words
0	words	visual	choice	high	0	-45	15	18	0
0	words	visual	choice	high	0	1	25	33	0
0	words	visual	choice	high	0	39	20	-18	0
Collette et al., 2001	sentences	visual	production / internally generate	high	12	-33	21	27	Sentence completion (WORD PRODUCTION). Contrast: Inhibit>initiate
0	sentences	visual	production / internally generate	high	0	-40	48	-13	0
0	sentences	visual	production / internally generate	high	0	-55	24	14	0
0	sentences	visual	production / internally generate	high	0	-46	25	18	0
0	sentences	visual	production / internally generate	high	0	-33	26	29	0
0	sentences	visual	production / internally generate	high	0	-46	27	18	0
0	sentences	visual	production / internally generate	high	0	-55	27	23	0
0	sentences	visual	production / internally generate	high	0	-57	36	22	0
0	sentences	visual	production / internally generate	high	0	-42	44	12	0
0	sentences	visual	production / internally generate	high	0	-49	45	3	0
0	sentences	visual	production / internally generate	high	0	-45	50	-13	0
0	sentences	visual	production / internally generate	high	0	-38	56	2	0
0	sentences	visual	production / internally generate	high	0	-36	63	-6	0
0	sentences	visual	production / internally generate	high	0	-32	70	0	0
0	sentences	visual	production / internally generate	high	0	42	72	-15	0
0	sentences	visual	production / internally generate	high	0	-47	27	-4	0
0	sentences	visual	production / internally generate	high	0	-53	38	-3	0
0	sentences	visual	production / internally generate	high	0	-38	28	-16	0
0	sentences	visual	production / internally generate	high	0	-53	33	-9	0
0	sentences	visual	production / internally generate	high	0	-47	45	-17	0
0	sentences	visual	production / internally generate	high	0	66	39	-21	0
0	sentences	visual	production / internally generate	high	0	-30	55	-32	0
Mason & Just, 2007	sentences	visual	comprehension	low	12	-28	12	16	Sentence comprehension. Contrast: Ambiguous > unambiguous sentence
0	sentences	visual	comprehension	low	0	24	16	12	0
0	sentences	visual	comprehension	low	0	26	46	16	0
0	sentences	visual	comprehension	low	0	-8	18	6	0
0	sentences	visual	comprehension	low	0	12	18	8	0
0	sentences	visual	comprehension	low	0	-20	54	18	0
0	sentences	visual	comprehension	low	0	34	30	6	0
0	sentences	visual	comprehension	low	0	24	46	16	0
0	sentences	visual	comprehension	low	0	-16	46	14	0
0	sentences	visual	comprehension	low	0	-52	26	12	0
0	sentences	visual	comprehension	low	0	24	12	10	0
0	sentences	visual	comprehension	low	0	-12	20	12	0
0	sentences	visual	comprehension	low	0	-24	22	2	0
0	sentences	visual	comprehension	low	0	-22	-28	0	0
0	sentences	visual	comprehension	low	0	46	18	10	0
0	sentences	visual	comprehension	low	0	-12	-12	10	0
0	sentences	visual	comprehension	low	0	-42	32	10	0
0	sentences	visual	comprehension	low	0	-46	24	2	0
0	sentences	visual	comprehension	low	0	-8	4	8	0
0	sentences	visual	comprehension	low	0	-56	26	16	0
0	sentences	visual	comprehension	low	0	-16	8	14	0
Zempleni et al., 2007	sentences	visual	comprehension	low	16	-48	26	20	Sentence comprehension. Contrast: Ambiguous > unambiguous
0	sentences	visual	comprehension	low	0	-52	16	26	0
0	sentences	visual	comprehension	low	0	34	20	-10	0
0	sentences	visual	comprehension	low	0	-50	-48	-12	0
0	sentences	visual	comprehension	low	0	56	-34	-16	0
Liu et al., 2009	words	visual	choice	high	16	-58	26	4	Semantic relatedness judgement - two words presented, are they related?. Contrast: Weak > strong association
0	words	visual	choice	high	0	-54	20	32	0
0	words	auditory	choice	high	16	-58	20	0	Semantic relatedness judgement. Contrast: Weak > strong association
0	words	auditory	choice	high	0	-52	18	28	0
Hoffman, P; Tamm, A, 2020	words	visual	choice	high	23	-40	32	14	Semantic relatedness judgement. Contrast: Homonyms > Unambigous
0	words	visual	choice	high	0	-38	14	30	0
0	words	visual	choice	high	0	-34	8	24	0
0	words	visual	choice	high	0	-30	-58	48	0
0	words	visual	choice	high	0	-30	-70	42	0
0	words	visual	choice	high	0	-44	-44	52	0
0	words	visual	choice	high	0	26	-72	-50	0
0	words	visual	choice	high	0	-16	-66	-28	0
0	words	visual	choice	high	0	16	-76	-46	0
0	words	visual	choice	high	0	-8	22	48	0
0	words	visual	choice	high	0	-2	32	48	0
0	words	visual	choice	high	0	-12	28	34	0
0	words	visual	choice	high	0	-46	-52	-12	0
0	words	visual	choice	high	0	-52	-68	-6	0
0	words	visual	choice	high	0	-56	-62	-14	0
Scheuringer, A; Harris, TA; Pletzer, B, 2020	words	visual	production / internally generate	high	70	-3	-25	28	Semantic Fluency Task. Contrast: switching > clustering
0	words	visual	production / internally generate	high	0	-9	-70	34	0
0	words	visual	production / internally generate	high	0	-27	-7	55	0
0	words	visual	production / internally generate	high	0	27	-7	55	0
0	words	visual	production / internally generate	high	0	33	-34	43	0
0	words	visual	production / internally generate	high	0	-33	-52	40	0
Mechtenberg, H; Xie, X; Myers, EB, 2021	sentences	auditory	comprehension	low	23	-56	-4	-8	Sentence comprehension. Contrast: unpredictable > predictable
Parris, BA; Wadsley, MG; Hasshim, N; Benattayallah, A; Augustinova, M; Ferrand, L, 2019	words	visual	choice	high	20	-46	-40	48	Stroop task. Contrast: incongruent > neutral
0	words	visual	choice	high	0	-55	29	24	0
0	words	visual	choice	high	0	-5	41	28	0
0	words	visual	choice	high	0	-39	44	-8	0
0	words	visual	choice	high	0	58	17	23	0
0	words	visual	choice	high	0	56	-36	38	0
0	words	visual	choice	high	0	35	-53	42	0
0	words	visual	choice	high	0	50	38	14	0
0	words	visual	choice	high	0	37	50	-5	0
0	words	visual	choice	high	0	50	30	41	0
0	words	visual	choice	high	0	13	-7	13	0
0	words	visual	choice	high	20	-60	8	10	Contrast: non-response > neutral
0	words	visual	choice	high	0	6	-10	13	0
0	words	visual	choice	high	20	-50	-31	48	Contrast: incongruent > semantic associative
0	words	visual	choice	high	0	-57	18	25	0
0	words	visual	choice	high	0	-34	41	16	0
Lukic, S; Meltzer-Asscher, A; Higgins, J; Parrish, TB; Thompson, CK, 2019	words	visual	choice	high	18	-36	-52	44	Grammaticality Judgment Task. Contrast: Ambiguous > unambiguous
0	words	visual	choice	high	0	-6	22	48	0
0	words	visual	choice	high	0	-40	28	18	0
0	words	visual	choice	high	18	-52	32	18	Contrast: Homonymic > unambigious
0	words	visual	choice	high	0	-6	22	50	0
0	words	visual	choice	high	0	52	34	22	0
0	words	visual	choice	high	0	-48	-52	-16	0
0	words	visual	choice	high	0	-34	-54	44	0
0	words	visual	choice	high	18	32	26	-6	Contrast: Homonymic > polysemic
0	words	visual	choice	high	0	-36	4	30	0
0	words	visual	choice	high	0	-50	24	-2	0
0	words	visual	choice	high	0	-2	30	54	0
0	words	visual	choice	high	0	-46	-50	-20	0
0	words	visual	choice	high	18	-38	22	24	Contrast: Polysemic > Unambigous
0	words	visual	choice	high	0	-36	-52	46	0
Chen, QL; He, RZ; Sun, JZ; Ding, K; Wang, X; He, L; Zhuang, KX; Lloyd-Cox, J; Qiu, J, 2023	words	visual	production / internally generate	high	28	-3	51	18	Object uses generation task / methaphor generation task. Contrast: Creative > Conventional
0	words	visual	production / internally generate	high	0	-33	18	-18	0
0	words	visual	production / internally generate	high	0	36	27	18	0
0	words	visual	production / internally generate	high	0	-12	33	51	0
0	words	visual	production / internally generate	high	0	-36	15	51	0
0	words	visual	production / internally generate	high	0	-45	-69	30	0
0	words	visual	production / internally generate	high	0	-24	9	18	0
0	words	visual	production / internally generate	high	0	-45	12	-33	0
0	words	visual	production / internally generate	high	0	-9	-48	-12	0
0	words	visual	production / internally generate	high	0	36	-75	-39	0
Dietrich, S; Hertrich, I; Seibold, VC; Rolke, B, 2019	sentences	auditory	choice	low	20	-3	21	54	Pragmatic adequateness judgment task (rating on likert scale with 4 options). Contrast: mismatch > match
0	sentences	auditory	choice	low	0	3	36	42	0
0	sentences	auditory	choice	low	0	48	21	6	0
0	sentences	auditory	choice	low	0	-27	21	-9	0
0	sentences	auditory	choice	low	0	-9	33	24	0
0	sentences	auditory	choice	low	0	-51	12	3	0
0	sentences	auditory	choice	low	0	51	-48	42	0
Giglio, L; Ostarek, M; Weber, K; Hagoort, P, 2022	sentences	visual/auditory	production / internally generate	high	40	-48	18	24	Sentence PRODUCTION and Comprehension Task. Contrast: Main effect of constituant size
0	sentences	visual/auditory	production / internally generate	high	0	-58	-2	-13	0
0	sentences	visual/auditory	production / internally generate	high	0	-28	28	0	0
0	sentences	visual/auditory	production / internally generate	high	0	-51	20	-6	0
0	sentences	visual/auditory	production / internally generate	high	0	-51	-14	-8	0
0	sentences	visual/auditory	production / internally generate	high	0	-51	16	-23	0
0	sentences	visual/auditory	production / internally generate	high	0	-46	8	37	0
0	sentences	visual/auditory	production / internally generate	high	0	-46	-40	-20	0
0	sentences	visual/auditory	production / internally generate	high	0	-26	-77	32	0
0	sentences	visual/auditory	production / internally generate	high	0	-44	-57	-16	0
0	sentences	visual/auditory	production / internally generate	high	0	-54	-10	40	0
0	sentences	visual/auditory	production / internally generate	high	0	-61	-57	14	0
0	sentences	visual/auditory	production / internally generate	high	0	-38	-50	50	0
0	sentences	visual/auditory	production / internally generate	high	0	-54	33	14	0
0	sentences	visual/auditory	production / internally generate	high	0	-11	-77	57	0
0	sentences	visual/auditory	production / internally generate	high	0	-28	0	67	0
0	sentences	visual/auditory	production / internally generate	high	0	14	-70	-28	0
0	sentences	visual/auditory	production / internally generate	high	0	-16	-67	-18	0
0	sentences	visual/auditory	production / internally generate	high	0	-4	8	62	0
0	sentences	visual/auditory	production / internally generate	high	0	32	30	0	0
0	sentences	visual/auditory	production / internally generate	high	0	49	18	-13	0
0	sentences	visual/auditory	production / internally generate	high	0	49	-74	2	0
0	sentences	visual/auditory	production / internally generate	high	0	64	-4	-3	0
0	sentences	visual/auditory	production / internally generate	high	0	49	-14	-13	0
0	sentences	visual/auditory	production / internally generate	high	0	54	-10	40	0
0	sentences	visual/auditory	production / internally generate	high	0	66	-7	14	0
0	sentences	visual/auditory	production / internally generate	high	0	-8	-82	10	0
0	sentences	visual/auditory	production / internally generate	high	0	9	-72	12	0
0	sentences	visual/auditory	production / internally generate	high	0	-34	-27	10	0
0	sentences	visual/auditory	production / internally generate	high	0	-11	-30	-13	0
0	sentences	visual/auditory	production / internally generate	high	0	-14	-2	20	0
0	sentences	visual/auditory	production / internally generate	high	0	-11	-17	10	0
0	sentences	visual/auditory	production / internally generate	high	0	6	6	0	0
0	sentences	visual/auditory	production / internally generate	high	0	29	-80	40	0
0	sentences	visual/auditory	production / internally generate	high	0	34	-57	47	0
0	sentences	visual/auditory	production / internally generate	high	0	19	-60	60	0
0	sentences	visual/auditory	production / internally generate	high	0	-46	-57	-26	0
0	sentences	visual/auditory	production / internally generate	high	0	36	-22	10	0
0	sentences	visual/auditory	production / internally generate	high	0	32	-10	67	0
0	sentences	visual/auditory	production / internally generate	high	0	-31	-12	-6	0
0	sentences	visual/auditory	production / internally generate	high	0	56	18	32	0
0	sentences	visual/auditory	production / internally generate	high	0	42	23	22	0
0	sentences	visual/auditory	production / internally generate	high	0	-8	58	37	0
Heidlmayr, K; Weber, K; Takashima, A; Hagoort, P, 2020	sentences	auditory	comprehension	low	27	6	-60	-34	Narrative Comprhension Task. Contrast: no title > explicit
0	sentences	auditory	comprehension	low	0	6	-46	-26	0
Schuster, S; Himmelstoss, NA; Hutzler, F; Richlan, F; Kronbichler, M; Hawelka, S, 2021	sentences	visual	comprehension	low	37	-45	8	16	sentences presented, with high or low probabilty, and also gramatically congruent and incongruent - 10% had yes/no question afterwards. Contrast: incongruent > congruent sentences.
0	sentences	visual	comprehension	low	0	-42	26	-5	0
0	sentences	visual	comprehension	low	0	-51	8	-5	0
0	sentences	visual	comprehension	low	0	-51	23	-5	0
0	sentences	visual	comprehension	low	0	-42	-1	52	0
0	sentences	visual	comprehension	low	0	-42	5	49	0
0	sentences	visual	comprehension	low	0	-42	11	-8	0
0	sentences	visual	comprehension	low	0	-42	-43	-20	0
0	sentences	visual	comprehension	low	0	-42	-73	-14	0
0	sentences	visual	comprehension	low	0	-3	8	52	0
0	sentences	visual	comprehension	low	0	6	17	43	0
0	sentences	visual	comprehension	low	0	45	17	22	0
0	sentences	visual	comprehension	low	0	45	5	22	0
0	sentences	visual	comprehension	low	0	51	35	10	0
0	sentences	visual	comprehension	low	0	-51	-40	4	0
0	sentences	visual	comprehension	low	0	-57	-52	7	0
0	sentences	visual	comprehension	low	37	-42	11	19	Contrast: high cloze; incongruent > congruent
0	sentences	visual	comprehension	low	0	-45	5	31	0
0	sentences	visual	comprehension	low	0	-45	20	-14	0
0	sentences	visual	comprehension	low	0	-51	-40	4	0
0	sentences	visual	comprehension	low	0	-42	5	49	0
0	sentences	visual	comprehension	low	0	-60	-31	-2	0
0	sentences	visual	comprehension	low	0	-57	-1	-11	0
0	sentences	visual	comprehension	low	0	-42	-43	-20	0
0	sentences	visual	comprehension	low	0	-42	-52	-20	0
0	sentences	visual	comprehension	low	0	-21	-94	-14	0
0	sentences	visual	comprehension	low	0	-39	-76	-14	0
0	sentences	visual	comprehension	low	0	-6	8	52	0
0	sentences	visual	comprehension	low	0	6	14	43	0
0	sentences	visual	comprehension	low	0	24	-94	-8	0
0	sentences	visual	comprehension	low	0	30	-85	-14	0
0	sentences	visual	comprehension	low	0	45	17	22	0
0	sentences	visual	comprehension	low	0	51	32	-5	0
0	sentences	visual	comprehension	low	0	42	32	-8	0
0	sentences	visual	comprehension	low	37	-45	8	16	Contrast: low cloze; incongruent > congruent
0	sentences	visual	comprehension	low	37	27	-37	-11	Contrast: high close > low cloze
0	sentences	visual	comprehension	low	0	30	-40	-14	0
0	sentences	visual	comprehension	low	0	33	-25	-5	0
0	sentences	visual	comprehension	low	0	6	-52	55	0
0	sentences	visual	comprehension	low	37	-18	-61	25	Contrast: incongruent, low cloze > high cloze
0	sentences	visual	comprehension	low	0	42	-70	19	0
0	sentences	visual	comprehension	low	0	48	-67	10	0
0	sentences	visual	comprehension	low	37	27	-37	-14	Contrast: congruent, low cloze > high cloze
0	sentences	visual	comprehension	low	0	27	-25	-11	0
0	sentences	visual	comprehension	low	0	0	-40	-8	0
Dietrich, S; Hertrich, I; Blum, C; Seibold, VC; Rolke, B, 2023	sentences	auditory	choice	low	20	-6	21	54	Pragmatic adequateness judgment task (rating on likert scale with 4 options). Contrast: mismatching > matching sentences
0	sentences	auditory	choice	low	0	3	36	42	0
0	sentences	auditory	choice	low	0	-30	21	0	0
0	sentences	auditory	choice	low	0	48	21	6	0
0	sentences	auditory	choice	low	0	-42	18	48	0
0	sentences	auditory	choice	low	0	-9	33	21	0
0	sentences	auditory	choice	low	0	51	-48	42	0
0	sentences	auditory	choice	low	0	-51	12	3	0
0	sentences	auditory	choice	low	0	42	12	42	0
0	sentences	auditory	choice	low	0	42	24	-9	0
0	sentences	auditory	choice	low	0	-45	18	3	0
Benedek, M; Jurisch, J; Koschutnig, K; Fink, A; Beaty, RE, 2020	words	visual	production / internally generate	high	44	15	-72	-12	Words presented, have to think of either a common association, or an uncommon associaton, or 2 words presented and have to think of a word that combines them in associatino. Then verbalise. Contrast: original > common
0	words	visual	production / internally generate	high	0	-9	-78	-5	0
0	words	visual	production / internally generate	high	44	21	-63	-9	Contrast: bi-ass > common
0	words	visual	production / internally generate	high	0	-30	-39	-2	0
0	words	visual	production / internally generate	high	0	-39	-78	41	0
0	words	visual	production / internally generate	high	0	-12	-72	-25	0
0	words	visual	production / internally generate	high	0	36	-81	28	0
0	words	visual	production / internally generate	high	44	42	-48	51	Contrast: bi-ass > original
0	words	visual	production / internally generate	high	0	-39	-51	44	0
0	words	visual	production / internally generate	high	0	24	-6	-19	0
Branzi, F. M., Humphreys, G. F., Hoffman, P., & Ralph, M. A. L, 2020	sentences	visual	comprehension	low	22	3	30	42	Reading task. Participants had to read paragraphs with different context. Press a button when reading the end of the paragraphs. Contrast: low congruent > high congruent
0	sentences	visual	comprehension	low	0	9	27	36	0
0	sentences	visual	comprehension	low	0	3	24	54	0
0	sentences	visual	comprehension	low	0	12	-72	42	0
0	sentences	visual	comprehension	low	0	48	-54	33	0
0	sentences	visual	comprehension	low	0	42	-51	45	0
0	sentences	visual	comprehension	low	0	-30	33	-12	0
0	sentences	visual	comprehension	low	0	-39	48	-6	0
0	sentences	visual	comprehension	low	0	39	51	-3	0
0	sentences	visual	comprehension	low	0	30	27	-9	0
0	sentences	visual	comprehension	low	0	30	24	6	0
0	sentences	visual	comprehension	low	0	60	-42	-6	0
0	sentences	visual	comprehension	low	0	-45	12	33	0
0	sentences	visual	comprehension	low	0	-42	3	27	0
0	sentences	visual	comprehension	low	0	-51	39	9	0
0	sentences	visual	comprehension	low	0	-54	30	24	0
0	sentences	visual	comprehension	low	0	-36	57	18	0
0	sentences	visual	comprehension	low	0	-36	15	-3	0
0	sentences	visual	comprehension	low	0	-39	15	9	0
0	sentences	visual	comprehension	low	0	24	27	60	0
0	sentences	visual	comprehension	low	0	30	21	57	0
Humphreys, G. F., & Lambon Ralph, M. A, 2017	words	visual	choice	high	20	-30	24	-3	Semantic relatdness task. Two words were centrally presented that were either related or unrelated in meaning. Are the words related or unrelated? 2AFC response. Contrast: hard > easy
0	words	visual	choice	high	0	36	21	-6	0
0	words	visual	choice	high	0	39	3	27	0
0	words	visual	choice	high	0	54	21	36	0
0	words	visual	choice	high	0	-21	-66	54	0
0	words	visual	choice	high	0	-42	-42	42	0
0	words	visual	choice	high	0	-27	-54	42	0
0	words	visual	choice	high	0	-45	9	27	0
0	words	visual	choice	high	0	24	-63	54	0
0	words	visual	choice	high	0	27	-72	27	0
0	words	visual	choice	high	0	27	-72	39	0
0	words	visual	choice	high	0	6	18	48	0
0	words	visual	choice	high	0	-3	15	48	0
0	words	visual	choice	high	0	-24	-6	51	0
0	words	visual	choice	high	0	30	-3	51	0
0	words	visual	choice	high	0	-6	-78	-33	0
0	words	visual	choice	high	0	6	-75	-30	0
0	words	visual	choice	high	0	-27	-66	-33	0
Humphreys, G. F., Jackson, R. L., & Lambon Ralph, M. A. , 2020	sentences	visual	choice	high	20	-42	21	21	Sentences reading task and Semantic plausability judgement. Participants need to indicate if it is coherent. Every item was followed by a “?” for 1.4 s at which point the participants provided a YES/NO button response. Contrast: violation > normal (sentences)
0	sentences	visual	choice	high	0	-48	18	15	0
0	sentences	visual	choice	high	0	-39	3	33	0
0	sentences	visual	choice	high	0	-51	-54	15	0
0	sentences	visual	choice	high	0	-33	-42	-21	0
0	sentences	visual	choice	high	0	-63	-51	3	0
0	sentences	visual	choice	high	0	-30	-69	45	0
0	sentences	visual	choice	high	0	-27	-75	39	0
0	sentences	visual	choice	high	0	-12	-33	69	0
0	sentences	visual	choice	high	0	48	-48	9	0
0	sentences	visual	choice	high	0	51	-30	0	0
0	sentences	visual	choice	high	0	57	-42	6	0
0	sentences	visual	choice	high	0	48	3	30	0
0	sentences	visual	choice	high	0	48	15	21	0
0	sentences	visual	choice	high	0	-9	18	45	0
0	sentences	visual	choice	high	0	-36	-69	18	0
0	sentences	visual	choice	high	0	33	-66	45	0

## Sheet: Supplementary Table 3
Supplementary Table 3.
List of studies included in the Nonverbal Theory of Mind meta-analysis. Studies have been categorised based on type of task (choice or comprehension); and the type of Theory of Mind required to perform (contrast - inferring intention or mental state, or predicting behaviour, or false belief reasoning). Number of participants is provided (N). The coordinates (X,Y,Z) are provided in MNI space; coor…
Authors, Year, DOI	Task Type	Contrast	N	X	Y	Z
Adams et al., 2010; DOI: 10.1162/jocn.2009.21187	choice	Inferring mental states from the eyes	28	10	-78	-30
0	choice	Inferring mental states from the eyes	28	-8	-76	-6
0	choice	Inferring mental states from the eyes	28	18	-74	-30
0	choice	Inferring mental states from the eyes	28	-56	-52	6
0	choice	Inferring mental states from the eyes	28	-48	-48	16
0	choice	Inferring mental states from the eyes	28	52	-48	14
0	choice	Inferring mental states from the eyes	28	-44	-48	-14
0	choice	Inferring mental states from the eyes	28	46	-42	6
0	choice	Inferring mental states from the eyes	28	-50	-42	8
0	choice	Inferring mental states from the eyes	28	-44	-28	-18
0	choice	Inferring mental states from the eyes	28	-42	0	54
0	choice	Inferring mental states from the eyes	28	-42	4	46
0	choice	Inferring mental states from the eyes	28	-54	10	-22
0	choice	Inferring mental states from the eyes	28	-4	16	56
0	choice	Inferring mental states from the eyes	28	44	16	-30
0	choice	Inferring mental states from the eyes	28	-12	18	48
0	choice	Inferring mental states from the eyes	28	-58	26	12
0	choice	Inferring mental states from the eyes	28	58	30	6
0	choice	Inferring mental states from the eyes	28	-54	32	-4
0	choice	Inferring mental states from the eyes	28	-46	36	-10
0	choice	Inferring mental states from the eyes	28	-10	58	38
Alderson-Day et al., 2016; DOI: 10.1093/scan/nsv094	choice	Predicting behaviours based on mental states	19	-42	16	-20
0	choice	Predicting behaviours based on mental states	19	48	-41	20
0	choice	Predicting behaviours based on mental states	19	-45	-52	23
0	choice	Predicting behaviours based on mental states	19	-3	-52	31
0	choice	Predicting behaviours based on mental states	19	-9	-34	-8
0	choice	Predicting behaviours based on mental states	19	42	-40	-15
0	choice	Predicting behaviours based on mental states	19	6	50	15
0	choice	Predicting behaviours based on mental states	19	-30	-8	-16
0	choice	Predicting behaviours based on mental states	19	-9	-28	0
0	choice	Predicting behaviours based on mental states	19	-33	-11	-16
Bahnemann et al., 2010; DOI: 10.1093/scan/nsp045	choice	Inferring mental states from cartoon stories	25	-46	28	-10
0	choice	Inferring mental states from cartoon stories	25	54	32	0
0	choice	Inferring mental states from cartoon stories	25	-4	56	28
0	choice	Inferring mental states from cartoon stories	25	-6	12	60
0	choice	Inferring mental states from cartoon stories	25	-52	4	-26
0	choice	Inferring mental states from cartoon stories	25	54	0	-24
0	choice	Inferring mental states from cartoon stories	25	-58	-44	4
0	choice	Inferring mental states from cartoon stories	25	-56	-58	22
0	choice	Inferring mental states from cartoon stories	25	52	-36	2
Baron-Cohen et al., 1999; DOI: 10.1046/j.1460-9568.1999.00621.x	choice	Inferring mental states from the eyes	12	-27	-11	-11
0	choice	Inferring mental states from the eyes	12	23	-8	-12
0	choice	Inferring mental states from the eyes	12	-26	-67	37
0	choice	Inferring mental states from the eyes	12	26	-59	-14
0	choice	Inferring mental states from the eyes	12	-14	-83	-11
0	choice	Inferring mental states from the eyes	12	8	9	41
0	choice	Inferring mental states from the eyes	12	-2	40	-11
0	choice	Inferring mental states from the eyes	12	-2	-42	41
0	choice	Inferring mental states from the eyes	12	2	-30	33
0	choice	Inferring mental states from the eyes	12	1	50	7
0	choice	Inferring mental states from the eyes	12	33	-61	-7
0	choice	Inferring mental states from the eyes	12	-40	-46	-7
0	choice	Inferring mental states from the eyes	12	-52	15	17
0	choice	Inferring mental states from the eyes	12	64	12	10
0	choice	Inferring mental states from the eyes	12	-48	19	29
0	choice	Inferring mental states from the eyes	12	54	19	22
0	choice	Inferring mental states from the eyes	12	-45	28	-2
0	choice	Inferring mental states from the eyes	12	57	24	14
0	choice	Inferring mental states from the eyes	12	-33	-54	48
0	choice	Inferring mental states from the eyes	12	54	-55	-2
0	choice	Inferring mental states from the eyes	12	36	-16	1
0	choice	Inferring mental states from the eyes	12	-37	-16	8
0	choice	Inferring mental states from the eyes	12	14	-75	0
0	choice	Inferring mental states from the eyes	12	-2	-90	9
0	choice	Inferring mental states from the eyes	12	23	-55	-2
0	choice	Inferring mental states from the eyes	12	-14	-32	-3
0	choice	Inferring mental states from the eyes	12	8	13	53
0	choice	Inferring mental states from the eyes	12	1	52	0
0	choice	Inferring mental states from the eyes	12	-45	9	42
0	choice	Inferring mental states from the eyes	12	43	12	35
0	choice	Inferring mental states from the eyes	12	-48	20	36
0	choice	Inferring mental states from the eyes	12	36	-75	7
0	choice	Inferring mental states from the eyes	12	48	-33	2
0	choice	Inferring mental states from the eyes	12	-48	-18	40
0	choice	Inferring mental states from the eyes	12	-23	-39	66
0	choice	Inferring mental states from the eyes	12	40	-16	56
0	choice	Inferring mental states from the eyes	12	-23	1	62
0	choice	Inferring mental states from the eyes	12	57	9	4
0	choice	Inferring mental states from the eyes	12	-1	-40	59
0	choice	Inferring mental states from the eyes	12	2	-42	66
0	choice	Inferring mental states from the eyes	12	-17	4	-7
0	choice	Inferring mental states from the eyes	12	32	-22	-5
0	choice	Inferring mental states from the eyes	12	-30	45	14
0	choice	Inferring mental states from the eyes	12	-33	-53	55
0	choice	Inferring mental states from the eyes	12	-58	-39	10
0	choice	Inferring mental states from the eyes	12	58	-50	16
0	choice	Inferring mental states from the eyes	12	51	13	-15
0	choice	Inferring mental states from the eyes	12	45	-58	23
0	choice	Inferring mental states from the eyes	12	-51	-57	19
0	choice	Inferring mental states from the eyes	12	-36	-24	15
0	choice	Inferring mental states from the eyes	12	-48	-43	30
0	choice	Inferring mental states from the eyes	12	-14	-9	13
0	choice	Inferring mental states from the eyes	12	1	-31	3
Bartholomeusz et al., 2018; DOI: 10.1016/j.pscychresns.2018.08.011	choice	Predicting behaviours based on mental states	22	28	32	44
0	choice	Predicting behaviours based on mental states	22	2	-62	38
0	choice	Predicting behaviours based on mental states	22	-46	-70	10
0	choice	Predicting behaviours based on mental states	22	50	-70	2
0	choice	Predicting behaviours based on mental states	22	50	-4	-22
Bliksted et al., 2019; DOI: 10.1093/schbul/sby027	choice	Inferring mental states from animate motion	17	30	-90	-6
0	choice	Inferring mental states from animate motion	17	-40	-90	-2
0	choice	Inferring mental states from animate motion	17	58	30	6
0	choice	Inferring mental states from animate motion	17	52	4	-18
0	choice	Inferring mental states from animate motion	17	-52	-2	-18
0	choice	Inferring mental states from animate motion	17	-42	8	22
Bodden et al., 2013; DOI: 10.2478/v10053-008-0129-6	choice	Inferring mental states from the eyes	30	46	-54	-16
0	choice	Inferring mental states from the eyes	30	-38	-4	34
0	choice	Inferring mental states from the eyes	30	42	4	-24
0	choice	Inferring mental states from the eyes	30	36	4	52
0	choice	Inferring mental states from the eyes	30	14	16	-8
0	choice	Inferring mental states from the eyes	30	38	-40	50
0	choice	Inferring mental states from the eyes	30	8	-72	46
0	choice	Inferring mental states from the eyes	30	-4	-28	32
0	choice	Inferring mental states from the eyes	30	58	-32	38
0	choice	Inferring mental states from the eyes	30	30	30	-16
0	choice	Inferring mental states from the eyes	30	-10	-70	-24
0	choice	Inferring mental states from the eyes	30	36	4	52
0	choice	Inferring mental states from the eyes	30	40	2	-26
0	choice	Inferring mental states from the eyes	30	24	-64	50
0	choice	Inferring mental states from the eyes	30	-48	-50	8
Brune et al., 2008; DOI: 10.1016/j.neuropsychologia.2008.01.023	choice	Inferring mental states from cartoon stories	13	-2	6	20
0	choice	Inferring mental states from cartoon stories	13	38	-22	24
0	choice	Inferring mental states from cartoon stories	13	-58	-40	16
0	choice	Inferring mental states from cartoon stories	13	-56	-68	18
0	choice	Inferring mental states from cartoon stories	13	-50	-32	0
0	choice	Inferring mental states from cartoon stories	13	62	-6	-16
0	choice	Inferring mental states from cartoon stories	13	60	-64	6
0	choice	Inferring mental states from cartoon stories	13	46	-70	10
0	choice	Inferring mental states from cartoon stories	13	-6	-54	36
0	choice	Inferring mental states from cartoon stories	13	34	10	34
0	choice	Inferring mental states from cartoon stories	13	40	20	-20
0	choice	Inferring mental states from cartoon stories	13	-10	18	16
0	choice	Inferring mental states from cartoon stories	13	24	-26	26
0	choice	Inferring mental states from cartoon stories	13	4	-28	0
Brune et al., 2000; DOI: https://www.sciencedirect.com/science/article/pii/S1053811999905256	choice	Predicting behaviours based on mental states	8	6	66	38
0	choice	Predicting behaviours based on mental states	8	18	50	13
0	choice	Predicting behaviours based on mental states	8	9	35	-13
0	choice	Predicting behaviours based on mental states	8	35	24	-23
0	choice	Predicting behaviours based on mental states	8	32	17	22
0	choice	Predicting behaviours based on mental states	8	56	20	53
0	choice	Predicting behaviours based on mental states	8	14	10	12
0	choice	Predicting behaviours based on mental states	8	59	-13	-47
0	choice	Predicting behaviours based on mental states	8	17	-14	64
0	choice	Predicting behaviours based on mental states	8	57	-47	-1
0	choice	Predicting behaviours based on mental states	8	-8	40	-8
0	choice	Predicting behaviours based on mental states	8	-46	23	48
0	choice	Predicting behaviours based on mental states	8	-40	8	-23
0	choice	Predicting behaviours based on mental states	8	-2	-28	90
0	choice	Predicting behaviours based on mental states	8	-68	-43	3
0	choice	Predicting behaviours based on mental states	8	-20	-80	40
0	choice	Predicting behaviours based on mental states	8	-10	-95	-44
Canessa et al., 2012; DOI: 10.1371/journal.pone.0042347	choice	Inferring mental states from photos	27	-50	16	32
0	choice	Inferring mental states from photos	27	-52	10	40
0	choice	Inferring mental states from photos	27	-42	22	46
0	choice	Inferring mental states from photos	27	40	2	58
0	choice	Inferring mental states from photos	27	30	2	64
0	choice	Inferring mental states from photos	27	46	4	42
0	choice	Inferring mental states from photos	27	42	40	-14
0	choice	Inferring mental states from photos	27	52	36	18
0	choice	Inferring mental states from photos	27	50	38	20
0	choice	Inferring mental states from photos	27	54	34	14
0	choice	Inferring mental states from photos	27	56	20	28
0	choice	Inferring mental states from photos	27	40	48	-12
0	choice	Inferring mental states from photos	27	36	24	-24
0	choice	Inferring mental states from photos	27	50	-48	-26
0	choice	Inferring mental states from photos	27	34	-56	-18
0	choice	Inferring mental states from photos	27	-54	-56	-20
0	choice	Inferring mental states from photos	27	10	-74	54
0	choice	Inferring mental states from photos	27	40	-72	14
0	choice	Inferring mental states from photos	27	50	-72	10
0	choice	Inferring mental states from photos	27	-8	-76	52
0	choice	Inferring mental states from photos	27	-22	-66	56
0	choice	Inferring mental states from photos	27	24	-70	54
0	choice	Inferring mental states from photos	27	12	-84	40
0	choice	Inferring mental states from photos	27	30	-76	44
0	choice	Inferring mental states from photos	27	38	-62	-8
0	choice	Inferring mental states from photos	27	-42	-54	-24
0	choice	Inferring mental states from photos	27	-38	-62	-8
0	choice	Inferring mental states from photos	27	-42	-64	-4
0	choice	Inferring mental states from photos	27	-8	48	-6
0	choice	Inferring mental states from photos	27	4	46	-2
0	choice	Inferring mental states from photos	27	-8	46	-2
0	choice	Inferring mental states from photos	27	10	40	2
0	choice	Inferring mental states from photos	27	0	46	16
0	choice	Inferring mental states from photos	27	2	50	16
Castelli et al., 2000; DOI: 10.1006/nimg.2000.0612	comprehension	Inferring mental states from animate motion	6	-61	-49	6
0	comprehension	Inferring mental states from animate motion	6	-40	-48	-24
0	comprehension	Inferring mental states from animate motion	6	-40	-6	-39
0	comprehension	Inferring mental states from animate motion	6	-31	-100	-8
0	comprehension	Inferring mental states from animate motion	6	-34	-88	-22
0	comprehension	Inferring mental states from animate motion	6	-3	69	25
0	comprehension	Inferring mental states from animate motion	6	66	-57	13
0	comprehension	Inferring mental states from animate motion	6	40	-60	-22
0	comprehension	Inferring mental states from animate motion	6	37	5	-35
0	comprehension	Inferring mental states from animate motion	6	42	-102	-6
Castelli et al., 2010; DOI: 10.1016/j.neuropsychologia.2010.05.005	choice	Inferring mental states from the eyes	12	48	2	54
0	choice	Inferring mental states from the eyes	12	-42	-4	54
0	choice	Inferring mental states from the eyes	12	52	24	26
0	choice	Inferring mental states from the eyes	12	-4	32	56
0	choice	Inferring mental states from the eyes	12	-26	-50	45
0	choice	Inferring mental states from the eyes	12	-34	-50	43
0	choice	Inferring mental states from the eyes	12	-42	22	-20
0	choice	Inferring mental states from the eyes	12	40	10	-38
0	choice	Inferring mental states from the eyes	12	50	-36	-6
0	choice	Inferring mental states from the eyes	12	30	-88	28
0	choice	Inferring mental states from the eyes	12	12	-80	-6
0	choice	Inferring mental states from the eyes	12	-4	-84	-12
0	choice	Inferring mental states from the eyes	12	-4	26	24
0	choice	Inferring mental states from the eyes	12	-14	4	0
0	choice	Inferring mental states from the eyes	12	-26	-6	-22
0	choice	Inferring mental states from the eyes	12	6	-20	-2
0	choice	Inferring mental states from the eyes	12	2	-38	-8
0	choice	Inferring mental states from the eyes	12	-18	-46	-26
0	choice	Inferring mental states from the eyes	12	38	-8	50
0	choice	Inferring mental states from the eyes	12	-40	-4	54
0	choice	Inferring mental states from the eyes	12	8	10	50
0	choice	Inferring mental states from the eyes	12	58	24	6
0	choice	Inferring mental states from the eyes	12	-16	50	30
0	choice	Inferring mental states from the eyes	12	-50	34	0
0	choice	Inferring mental states from the eyes	12	-24	-58	52
0	choice	Inferring mental states from the eyes	12	-32	-50	43
0	choice	Inferring mental states from the eyes	12	-62	-32	14
0	choice	Inferring mental states from the eyes	12	58	4	-14
0	choice	Inferring mental states from the eyes	12	-50	-46	-20
0	choice	Inferring mental states from the eyes	12	32	-74	22
0	choice	Inferring mental states from the eyes	12	-26	-98	-4
0	choice	Inferring mental states from the eyes	12	10	-6	4
0	choice	Inferring mental states from the eyes	12	26	-24	20
0	choice	Inferring mental states from the eyes	12	-24	-20	16
0	choice	Inferring mental states from the eyes	12	-10	-10	12
0	choice	Inferring mental states from the eyes	12	20	-72	-34
0	choice	Inferring mental states from the eyes	12	-2	-52	-42
Cheung et al., 2012; DOI: 10.1016/j.ijpsycho.2011.12.002	choice	False belief reasoning	20	-4	8	64
0	choice	False belief reasoning	20	36	42	34
0	choice	False belief reasoning	20	56	-54	44
0	choice	False belief reasoning	20	-46	-52	42
0	choice	False belief reasoning	20	-18	-86	-18
0	choice	False belief reasoning	20	2	-32	26
0	choice	False belief reasoning	20	0	-8	16
0	choice	False belief reasoning	20	-18	4	-2
0	choice	False belief reasoning	20	-6	-30	12
0	choice	False belief reasoning	20	56	-40	44
0	choice	False belief reasoning	20	48	4	16
0	choice	False belief reasoning	20	10	30	54
0	choice	False belief reasoning	20	46	46	-12
0	choice	False belief reasoning	20	-50	-36	56
0	choice	False belief reasoning	20	-10	-92	-12
0	choice	False belief reasoning	20	-40	2	12
Cole et al., 2019; DOI: 10.1016/j.neuropsychologia.2018.11.008	choice	Inferring the intentions behind actions	20	52	32	-8
0	choice	Inferring the intentions behind actions	20	4	48	38
0	choice	Inferring the intentions behind actions	20	10	24	56
0	choice	Inferring the intentions behind actions	20	-50	24	-4
0	choice	Inferring the intentions behind actions	20	-50	14	20
0	choice	Inferring the intentions behind actions	20	58	-52	10
0	choice	Inferring the intentions behind actions	20	52	22	12
0	choice	Inferring the intentions behind actions	20	0	26	52
0	choice	Inferring the intentions behind actions	20	-50	-52	6
Contreras et al., 2013; DOI: 10.1162/jocn_a_00403	choice	Inferring mental states from photos	25	54	-51	16
0	choice	Inferring mental states from photos	25	-46	-77	30
0	choice	Inferring mental states from photos	25	-4	53	-10
0	choice	Inferring mental states from photos	25	-8	61	36
0	choice	Inferring mental states from photos	25	-56	-9	-22
0	choice	Inferring mental states from photos	25	56	-1	-22
0	choice	Inferring mental states from photos	25	-8	-55	16
0	choice	Inferring mental states from photos	25	56	-57	14
0	choice	Inferring mental states from photos	25	-42	-63	28
0	choice	Inferring mental states from photos	25	-4	47	-8
0	choice	Inferring mental states from photos	25	-6	45	50
0	choice	Inferring mental states from photos	25	-54	-11	-16
0	choice	Inferring mental states from photos	25	42	19	-32
0	choice	Inferring mental states from photos	25	0	-49	28
0	choice	Inferring mental states from photos	25	-8	45	52
0	choice	Inferring mental states from photos	25	-8	55	2
0	choice	Inferring mental states from photos	25	-2	-51	22
0	choice	Inferring mental states from photos	25	-48	-17	-24
0	choice	Inferring mental states from photos	25	62	-7	-18
0	choice	Inferring mental states from photos	25	-54	-67	32
0	choice	Inferring mental states from photos	25	66	-49	26
0	choice	Inferring mental states from photos	25	30	-83	-36
0	choice	Inferring mental states from photos	25	-26	-79	-36
0	choice	Inferring mental states from photos	25	44	-45	6
0	choice	Inferring mental states from photos	25	-34	-31	-18
0	choice	Inferring mental states from photos	25	-48	29	-14
Das et al., 2012; DOI: 10.1016/j.schres.2011.08.019	comprehension	Inferring mental states from animate motion	19	50	18	20
0	comprehension	Inferring mental states from animate motion	19	40	12	32
0	comprehension	Inferring mental states from animate motion	19	42	8	44
0	comprehension	Inferring mental states from animate motion	19	-44	12	24
0	comprehension	Inferring mental states from animate motion	19	-38	2	46
0	comprehension	Inferring mental states from animate motion	19	-40	-2	34
0	comprehension	Inferring mental states from animate motion	19	16	8	66
0	comprehension	Inferring mental states from animate motion	19	62	-42	18
0	comprehension	Inferring mental states from animate motion	19	44	-78	28
0	comprehension	Inferring mental states from animate motion	19	50	-62	-6
0	comprehension	Inferring mental states from animate motion	19	38	-64	-10
0	comprehension	Inferring mental states from animate motion	19	32	-90	-4
0	comprehension	Inferring mental states from animate motion	19	40	-82	18
0	comprehension	Inferring mental states from animate motion	19	32	-70	32
0	comprehension	Inferring mental states from animate motion	19	32	-58	48
0	comprehension	Inferring mental states from animate motion	19	56	-20	24
0	comprehension	Inferring mental states from animate motion	19	58	-18	50
0	comprehension	Inferring mental states from animate motion	19	14	-74	-38
0	comprehension	Inferring mental states from animate motion	19	-30	-92	-8
0	comprehension	Inferring mental states from animate motion	19	-36	-88	18
0	comprehension	Inferring mental states from animate motion	19	-36	-84	34
0	comprehension	Inferring mental states from animate motion	19	-58	-46	14
0	comprehension	Inferring mental states from animate motion	19	-60	-58	10
0	comprehension	Inferring mental states from animate motion	19	-42	-58	-8
0	comprehension	Inferring mental states from animate motion	19	-28	-44	-16
0	comprehension	Inferring mental states from animate motion	19	-16	-72	-40
0	comprehension	Inferring mental states from animate motion	19	4	-26	-4
de Achaval et al., 2012; DOI: 10.1016/j.schres.2011.11.010	choice	Inferring mental states from the eyes	14	-46	14	22
0	choice	Inferring mental states from the eyes	14	-50	28	6
0	choice	Inferring mental states from the eyes	14	58	26	18
0	choice	Inferring mental states from the eyes	14	44	16	24
0	choice	Inferring mental states from the eyes	14	-56	-44	-2
0	choice	Inferring mental states from the eyes	14	-52	-50	14
0	choice	Inferring mental states from the eyes	14	-36	-88	-8
0	choice	Inferring mental states from the eyes	14	-32	-54	-14
0	choice	Inferring mental states from the eyes	14	-42	-70	-24
0	choice	Inferring mental states from the eyes	14	34	-88	-6
0	choice	Inferring mental states from the eyes	14	32	-92	10
0	choice	Inferring mental states from the eyes	14	36	24	-2
0	choice	Inferring mental states from the eyes	14	-52	38	8
0	choice	Inferring mental states from the eyes	14	-50	16	24
0	choice	Inferring mental states from the eyes	14	-32	-92	-14
0	choice	Inferring mental states from the eyes	14	-36	-76	-10
0	choice	Inferring mental states from the eyes	14	-42	-74	-20
0	choice	Inferring mental states from the eyes	14	60	24	22
0	choice	Inferring mental states from the eyes	14	56	20	38
Deuse et al., 2016; DOI: 10.1093/scan/nsw094	choice	Inferring mental states from photos	38	52	-70	4
0	choice	Inferring mental states from photos	38	46	-60	16
0	choice	Inferring mental states from photos	38	46	-74	0
0	choice	Inferring mental states from photos	38	-50	-74	10
0	choice	Inferring mental states from photos	38	-42	-54	-18
0	choice	Inferring mental states from photos	38	-54	-48	14
0	choice	Inferring mental states from photos	38	4	-60	32
0	choice	Inferring mental states from photos	38	4	-90	16
0	choice	Inferring mental states from photos	38	4	-52	46
0	choice	Inferring mental states from photos	38	6	54	24
0	choice	Inferring mental states from photos	38	6	62	22
0	choice	Inferring mental states from photos	38	-18	-74	-34
0	choice	Inferring mental states from photos	38	-10	-80	-40
0	choice	Inferring mental states from photos	38	-14	-70	-24
0	choice	Inferring mental states from photos	38	22	-6	-14
0	choice	Inferring mental states from photos	38	4	42	-16
0	choice	Inferring mental states from photos	38	4	56	-6
0	choice	Inferring mental states from photos	38	40	2	40
0	choice	Inferring mental states from photos	38	46	-16	-24
0	choice	Inferring mental states from photos	38	44	-22	-18
0	choice	Inferring mental states from photos	38	36	18	26
0	choice	Inferring mental states from photos	38	50	24	16
0	choice	Inferring mental states from photos	38	54	20	28
0	choice	Inferring mental states from photos	38	14	-30	2
0	choice	Inferring mental states from photos	38	-20	-6	-14
0	choice	Inferring mental states from photos	38	4	-12	8
0	choice	Inferring mental states from photos	38	-60	-10	-8
0	choice	Inferring mental states from photos	38	-52	-10	-12
0	choice	Inferring mental states from photos	38	44	20	-30
0	choice	Inferring mental states from photos	38	2	-16	36
Dohnel et al., 2012; DOI: 10.1016/j.neuroimage.2012.01.073	choice	False belief reasoning	18	2	35	49
0	choice	False belief reasoning	18	52	14	-3
0	choice	False belief reasoning	18	-59	22	24
0	choice	False belief reasoning	18	54	-66	12
0	choice	False belief reasoning	18	-55	-67	28
0	choice	False belief reasoning	18	-1	-51	56
0	choice	False belief reasoning	18	45	-51	-8
0	choice	False belief reasoning	18	-41	-52	-9
Dominguez et al., 2019; DOI: 10.1016/j.cortex.2019.09.017	choice	Inferring mental states from the eyes	20	-51	17	13
0	choice	Inferring mental states from the eyes	20	63	-40	4
0	choice	Inferring mental states from the eyes	20	-3	14	67
0	choice	Inferring mental states from the eyes	20	-42	-1	55
0	choice	Inferring mental states from the eyes	20	-18	-94	28
Focquaert et al., 2010 ; DOI: 10.1016/j.brainresbull.2010.08.008	choice	Inferring mental states from the eyes	12	-59	-52	6
0	choice	Inferring mental states from the eyes	12	-55	18	16
0	choice	Inferring mental states from the eyes	12	-53	26	6
0	choice	Inferring mental states from the eyes	12	-51	29	-3
0	choice	Inferring mental states from the eyes	12	-4	35	33
0	choice	Inferring mental states from the eyes	12	0	17	60
0	choice	Inferring mental states from the eyes	12	-8	60	25
0	choice	Inferring mental states from the eyes	12	-8	18	40
0	choice	Inferring mental states from the eyes	12	-61	-46	8
0	choice	Inferring mental states from the eyes	12	-53	-39	-1
0	choice	Inferring mental states from the eyes	12	-57	-52	10
0	choice	Inferring mental states from the eyes	12	-53	18	19
0	choice	Inferring mental states from the eyes	12	-46	27	-10
Gallagher et al., 2000; DOI: 10.1016/S0028-3932(99)00053-6	choice	Inferring mental states from cartoons	6	6	34	44
0	choice	Inferring mental states from cartoons	6	45	14	40
0	choice	Inferring mental states from cartoons	6	64	-43	25
0	choice	Inferring mental states from cartoons	6	15	-48	65
0	choice	Inferring mental states from cartoons	6	51	-48	-28
Gao et al., 2019; DOI: 10.1038/s41598-019-52261-y	choice	Predicting behaviours based on mental states	35	6	-51	18
0	choice	Predicting behaviours based on mental states	35	-9	-54	30
0	choice	Predicting behaviours based on mental states	35	3	-53	33
0	choice	Predicting behaviours based on mental states	35	54	-48	18
0	choice	Predicting behaviours based on mental states	35	54	-63	12
0	choice	Predicting behaviours based on mental states	35	45	-54	12
0	choice	Predicting behaviours based on mental states	35	-45	-54	12
0	choice	Predicting behaviours based on mental states	35	-51	-63	21
0	choice	Predicting behaviours based on mental states	35	-18	-60	18
0	choice	Predicting behaviours based on mental states	35	21	-57	18
0	choice	Predicting behaviours based on mental states	35	6	-51	36
0	choice	Predicting behaviours based on mental states	35	60	-57	12
0	choice	Predicting behaviours based on mental states	35	42	-60	21
0	choice	Predicting behaviours based on mental states	35	-45	-72	24
0	choice	Predicting behaviours based on mental states	35	-42	-54	18
0	choice	Predicting behaviours based on mental states	35	36	-42	-9
0	choice	Predicting behaviours based on mental states	35	-30	-42	-15
Geiger et al., 2019; DOI: 10.1016/j.neuroimage.2019.116102	choice	Inferring mental states from animate motion	32	-14	52	34
0	choice	Inferring mental states from animate motion	32	-6	32	58
0	choice	Inferring mental states from animate motion	32	16	56	38
0	choice	Inferring mental states from animate motion	32	-50	30	-10
0	choice	Inferring mental states from animate motion	32	-50	10	-26
0	choice	Inferring mental states from animate motion	32	-54	-60	34
Gobbini et al., 2007; DOI: 10.1162/jocn.2007.19.11.1803	choice	Inferring mental states from animate motion	12	8	51	21
0	choice	Inferring mental states from animate motion	12	-48	24	16
0	choice	Inferring mental states from animate motion	12	50	28	9
0	choice	Inferring mental states from animate motion	12	3	14	58
0	choice	Inferring mental states from animate motion	12	-3	36	46
0	choice	Inferring mental states from animate motion	12	45	7	33
0	choice	Inferring mental states from animate motion	12	-46	-14	-9
0	choice	Inferring mental states from animate motion	12	-57	-57	15
0	choice	Inferring mental states from animate motion	12	47	-45	15
0	choice	Inferring mental states from animate motion	12	49	5	-17
0	choice	Inferring mental states from animate motion	12	-48	11	-18
0	choice	Inferring mental states from animate motion	12	42	-53	-3
0	choice	Inferring mental states from animate motion	12	-40	-53	-11
0	choice	Inferring mental states from animate motion	12	35	-53	-16
0	choice	Inferring mental states from animate motion	12	8	-50	37
0	choice	Inferring mental states from animate motion	12	-59	-33	30
0	choice	Inferring mental states from animate motion	12	45	-25	26
0	choice	Inferring mental states from animate motion	12	-4	-25	34
0	choice	Inferring mental states from animate motion	12	-24	22	4
0	choice	Inferring mental states from animate motion	12	17	3	14
0	choice	Inferring mental states from animate motion	12	6	-22	-1
0	choice	Inferring mental states from animate motion	12	-28	-75	-33
0	choice	Inferring mental states from animate motion	12	14	-28	-30
Hartwright et al., 2015; DOI: 10.1016/j.neuropsychologia.2014.12.015	choice	False belief reasoning	21	62	-56	16
0	choice	False belief reasoning	21	0	-56	34
0	choice	False belief reasoning	21	-54	-56	22
0	choice	False belief reasoning	21	56	6	-34
0	choice	False belief reasoning	21	-54	0	-36
0	choice	False belief reasoning	21	54	-8	-20
0	choice	False belief reasoning	21	-14	52	32
0	choice	False belief reasoning	21	0	62	10
0	choice	False belief reasoning	21	-28	-80	-40
0	choice	False belief reasoning	21	28	26	34
0	choice	False belief reasoning	21	-64	-22	-10
0	choice	False belief reasoning	21	66	-26	-10
0	choice	False belief reasoning	21	-38	16	-42
Hennion et al., 2016; DOI: 10.1016/j.neuropsychologia.2016.11.007	choice	Inferring mental states from animate motion	25	58	-50	12
0	choice	Inferring mental states from animate motion	25	28	-40	-16
0	choice	Inferring mental states from animate motion	25	36	-84	4
0	choice	Inferring mental states from animate motion	25	-44	-70	20
0	choice	Inferring mental states from animate motion	25	-40	-48	-14
0	choice	Inferring mental states from animate motion	25	30	-92	-4
0	choice	Inferring mental states from animate motion	25	-46	-60	-10
0	choice	Inferring mental states from animate motion	25	-32	-76	22
0	choice	Inferring mental states from animate motion	25	42	-78	14
Hooker et al., 2008; DOI: 10.1093/scan/nsn019	choice	False belief reasoning	20	-42	4	36
0	choice	False belief reasoning	20	-42	24	-10
0	choice	False belief reasoning	20	54	18	8
0	choice	False belief reasoning	20	-42	-2	58
0	choice	False belief reasoning	20	-18	50	38
0	choice	False belief reasoning	20	-10	18	54
0	choice	False belief reasoning	20	2	56	18
0	choice	False belief reasoning	20	-54	-58	16
0	choice	False belief reasoning	20	-58	-14	-16
0	choice	False belief reasoning	20	-12	-54	30
0	choice	False belief reasoning	20	-18	-72	-4
0	choice	False belief reasoning	20	18	-52	8
0	choice	False belief reasoning	20	-8	-18	12
0	choice	False belief reasoning	20	-10	12	-12
0	choice	False belief reasoning	20	38	18	24
0	choice	False belief reasoning	20	32	22	-6
0	choice	False belief reasoning	20	6	-12	12
0	choice	False belief reasoning	20	-26	52	-4
0	choice	False belief reasoning	20	-44	-80	22
0	choice	False belief reasoning	20	10	-46	36
0	choice	False belief reasoning	20	22	12	54
0	choice	False belief reasoning	20	28	58	2
0	choice	False belief reasoning	20	50	-54	22
0	choice	Inferring mental states from cartoon stories	20	-42	34	-12
0	choice	Inferring mental states from cartoon stories	20	42	22	-12
0	choice	Inferring mental states from cartoon stories	20	16	-28	62
0	choice	Inferring mental states from cartoon stories	20	2	58	30
0	choice	Inferring mental states from cartoon stories	20	-46	-58	22
0	choice	Inferring mental states from cartoon stories	20	46	-66	32
0	choice	Inferring mental states from cartoon stories	20	64	-32	-12
0	choice	Inferring mental states from cartoon stories	20	58	-32	2
0	choice	Inferring mental states from cartoon stories	20	66	-12	-18
0	choice	Inferring mental states from cartoon stories	20	-64	-38	-6
0	choice	Inferring mental states from cartoon stories	20	-50	20	-28
0	choice	Inferring mental states from cartoon stories	20	34	-22	-6
0	choice	Inferring mental states from cartoon stories	20	-34	-24	-8
0	choice	Inferring mental states from cartoon stories	20	2	-38	78
0	choice	Inferring mental states from cartoon stories	20	-16	-48	-2
0	choice	Inferring mental states from cartoon stories	20	-14	-8	16
0	choice	Inferring mental states from cartoon stories	20	10	-2	10
0	choice	Inferring mental states from cartoon stories	20	-18	6	14
0	choice	Inferring mental states from cartoon stories	20	-24	-78	-46
0	choice	Inferring mental states from cartoon stories	20	26	-74	-36
Jack & Pelphrey, 2015; DOI: 10.1093/cercor/bhu146	comprehension	Inferring mental states from animate motion	34	62	-60	14
0	comprehension	Inferring mental states from animate motion	34	56	-34	22
0	comprehension	Inferring mental states from animate motion	34	32	-94	0
0	comprehension	Inferring mental states from animate motion	34	36	-88	-10
0	comprehension	Inferring mental states from animate motion	34	-40	-64	-2
0	comprehension	Inferring mental states from animate motion	34	-44	-74	-2
0	comprehension	Inferring mental states from animate motion	34	-22	-102	-10
0	comprehension	Inferring mental states from animate motion	34	-32	6	24
0	comprehension	Inferring mental states from animate motion	34	-50	16	34
0	comprehension	Inferring mental states from animate motion	34	-34	24	2
0	comprehension	Inferring mental states from animate motion	34	-52	20	20
0	comprehension	Inferring mental states from animate motion	34	-6	10	6
0	comprehension	Inferring mental states from animate motion	34	-20	-6	-12
0	comprehension	Inferring mental states from animate motion	34	-32	-14	-8
0	comprehension	Inferring mental states from animate motion	34	10	8	68
0	comprehension	Inferring mental states from animate motion	34	-6	14	52
0	comprehension	Inferring mental states from animate motion	34	-38	20	-28
0	comprehension	Inferring mental states from animate motion	34	-32	18	-26
0	comprehension	Inferring mental states from animate motion	34	-34	-4	-30
0	comprehension	Inferring mental states from animate motion	34	14	-58	26
0	comprehension	Inferring mental states from animate motion	34	-10	56	32
0	comprehension	Inferring mental states from animate motion	34	2	54	-12
0	comprehension	Inferring mental states from animate motion	34	52	-56	30
0	comprehension	Inferring mental states from animate motion	34	-52	-58	34
0	comprehension	Inferring mental states from animate motion	34	-56	-24	-6
0	comprehension	Inferring mental states from animate motion	34	24	28	40
0	comprehension	Inferring mental states from animate motion	34	-40	18	38
0	comprehension	Inferring mental states from animate motion	34	-44	-54	24
0	comprehension	Inferring mental states from animate motion	34	40	-74	38
Kana et al., 2009; DOI: 10.1080/17470910802198510	choice	Inferring mental states from animate motion	12	-10	56	42
0	choice	Inferring mental states from animate motion	12	-50	-72	28
0	choice	Inferring mental states from animate motion	12	-54	20	8
0	choice	Inferring mental states from animate motion	12	44	-48	18
0	choice	Inferring mental states from animate motion	12	0	-62	32
0	choice	Inferring mental states from animate motion	12	-42	18	48
0	choice	Inferring mental states from animate motion	12	60	-10	-18
0	choice	Inferring mental states from animate motion	12	44	-46	-22
0	choice	Inferring mental states from animate motion	12	-54	-12	-24
0	choice	Inferring mental states from animate motion	12	-42	-56	-14
0	choice	Inferring mental states from animate motion	12	-54	-34	-10
0	choice	Inferring mental states from animate motion	12	60	24	22
Kana et al., 2015; DOI: 10.1186/s13229-015-0052-x	choice	Inferring mental states from animate motion	13	-7	49	19
0	choice	Inferring mental states from animate motion	13	-52	-57	28
0	choice	Inferring mental states from animate motion	13	-40	4	37
0	choice	Inferring mental states from animate motion	13	42	22	-9
0	choice	Inferring mental states from animate motion	13	30	-81	-27
0	choice	Inferring mental states from animate motion	13	3	-63	43
0	choice	Inferring mental states from animate motion	13	42	25	34
0	choice	Inferring mental states from animate motion	13	-13	7	19
0	choice	Inferring mental states from animate motion	13	42	-57	37
Kanske et al., 2015; DOI: 10.1016/j.neuroimage.2015.07.082	choice	Inferring mental states from videos	178	3	57	-18
0	choice	Inferring mental states from videos	178	-9	54	24
0	choice	Inferring mental states from videos	178	-9	54	33
0	choice	Inferring mental states from videos	178	9	57	21
0	choice	Inferring mental states from videos	178	54	30	3
0	choice	Inferring mental states from videos	178	-51	24	6
0	choice	Inferring mental states from videos	178	-45	27	-9
0	choice	Inferring mental states from videos	178	51	9	-33
0	choice	Inferring mental states from videos	178	-51	3	-30
0	choice	Inferring mental states from videos	178	-54	-6	48
0	choice	Inferring mental states from videos	178	0	-15	39
0	choice	Inferring mental states from videos	178	6	-24	57
0	choice	Inferring mental states from videos	178	51	-30	-3
0	choice	Inferring mental states from videos	178	48	-18	-9
0	choice	Inferring mental states from videos	178	63	-45	21
0	choice	Inferring mental states from videos	178	-6	-51	30
0	choice	Inferring mental states from videos	178	-51	-57	24
0	choice	Inferring mental states from videos	178	-48	-30	-3
0	choice	Inferring mental states from videos	178	-60	-18	-6
0	choice	Inferring mental states from videos	178	-9	-93	30
0	choice	Inferring mental states from videos	178	15	-87	39
0	choice	Inferring mental states from videos	178	27	-78	-33
0	choice	Inferring mental states from videos	178	-27	-81	-36
0	choice	Inferring mental states from videos	178	-3	66	27
0	choice	Inferring mental states from videos	178	-9	57	24
0	choice	Inferring mental states from videos	178	-30	21	-18
0	choice	Inferring mental states from videos	178	48	9	-36
0	choice	Inferring mental states from videos	178	48	15	-27
0	choice	Inferring mental states from videos	178	-54	3	-30
0	choice	Inferring mental states from videos	178	-24	-12	12
0	choice	Inferring mental states from videos	178	51	-12	-9
0	choice	Inferring mental states from videos	178	48	-30	-6
0	choice	Inferring mental states from videos	178	-51	-18	-9
0	choice	Inferring mental states from videos	178	6	-18	45
0	choice	Inferring mental states from videos	178	-3	-18	45
0	choice	Inferring mental states from videos	178	-57	-21	21
0	choice	Inferring mental states from videos	178	-39	-27	66
0	choice	Inferring mental states from videos	178	66	-27	27
0	choice	Inferring mental states from videos	178	54	-42	21
0	choice	Inferring mental states from videos	178	45	-45	21
0	choice	Inferring mental states from videos	178	63	-45	21
0	choice	Inferring mental states from videos	178	-6	-51	36
0	choice	Inferring mental states from videos	178	-6	-51	27
0	choice	Inferring mental states from videos	178	6	-51	33
0	choice	Inferring mental states from videos	178	-45	-57	24
0	choice	Inferring mental states from videos	178	-51	-48	24
0	choice	Inferring mental states from videos	178	-21	-75	-39
0	choice	Inferring mental states from videos	178	30	-81	-36
0	choice	False belief reasoning	178	9	51	15
0	choice	False belief reasoning	178	-6	51	6
0	choice	False belief reasoning	178	-9	57	15
0	choice	False belief reasoning	178	9	54	45
0	choice	False belief reasoning	178	-21	39	39
0	choice	False belief reasoning	178	-21	30	36
0	choice	False belief reasoning	178	24	36	48
0	choice	False belief reasoning	178	24	27	45
0	choice	False belief reasoning	178	57	30	6
0	choice	False belief reasoning	178	39	24	-24
0	choice	False belief reasoning	178	0	12	-9
0	choice	False belief reasoning	178	51	-12	-15
0	choice	False belief reasoning	178	63	-30	-3
0	choice	False belief reasoning	178	48	12	-39
0	choice	False belief reasoning	178	-57	-6	-21
0	choice	False belief reasoning	178	51	-48	21
0	choice	False belief reasoning	178	57	-60	24
0	choice	False belief reasoning	178	-48	-24	-9
0	choice	False belief reasoning	178	-63	-9	-15
0	choice	False belief reasoning	178	-54	0	-27
0	choice	False belief reasoning	178	-9	-48	42
0	choice	False belief reasoning	178	-48	-54	21
0	choice	False belief reasoning	178	-42	-72	30
0	choice	False belief reasoning	178	-27	-84	-39
Kim et al., 2016; DOI: 10.1016/j.neulet.2016.04.026	choice	Inferring mental states from the eyes	14	-28	28	18
0	choice	Inferring mental states from the eyes	14	22	-34	4
0	choice	Inferring mental states from the eyes	14	-6	-24	4
0	choice	Inferring mental states from the eyes	14	38	6	36
0	choice	Inferring mental states from the eyes	14	44	8	30
0	choice	Inferring mental states from the eyes	14	-28	22	4
0	choice	Inferring mental states from the eyes	14	-28	28	18
0	choice	Inferring mental states from the eyes	14	-38	-10	36
0	choice	Inferring mental states from the eyes	14	-40	-4	50
0	choice	Inferring mental states from the eyes	14	-38	-12	48
0	choice	Inferring mental states from the eyes	14	28	-46	46
0	choice	Inferring mental states from the eyes	14	8	-72	-26
0	choice	Inferring mental states from the eyes	14	-44	6	38
Kirkovski et al., 2016; DOI: 10.1007/s10803-015-2639-7	choice	Inferring mental states from animate motion	23	54	-12	-12
0	choice	Inferring mental states from animate motion	23	-56	-52	-2
0	choice	Inferring mental states from animate motion	23	54	26	10
0	choice	Inferring mental states from animate motion	23	8	-12	6
0	choice	Inferring mental states from animate motion	23	-50	16	24
0	choice	Inferring mental states from animate motion	23	58	-50	10
0	choice	Inferring mental states from animate motion	23	-52	-58	-4
0	choice	Inferring mental states from animate motion	23	-30	-94	-10
0	choice	Inferring mental states from animate motion	23	-58	-40	32
Kobayashi et al., 2007; DOI: 10.1016/j.brainres.2007.06.022	choice	False belief reasoning	12	69	13	-1
0	choice	False belief reasoning	12	-11	-83	49
0	choice	False belief reasoning	12	40	53	5
0	choice	False belief reasoning	12	4	16	34
0	choice	False belief reasoning	12	31	63	-17
0	choice	False belief reasoning	12	2	-73	52
0	choice	False belief reasoning	12	71	13	13
0	choice	False belief reasoning	12	-21	40	-24
0	choice	Inferring mental states from animate motion	12	14	60	23
0	choice	Inferring mental states from animate motion	12	-62	-13	-16
0	choice	Inferring mental states from animate motion	12	-7	58	23
0	choice	Inferring mental states from animate motion	12	69	-53	24
0	choice	Inferring mental states from animate motion	12	-23	-33	-23
0	choice	Inferring mental states from animate motion	12	14	-30	7
0	choice	Inferring mental states from animate motion	12	23	-27	9
Libero et al., 2014; DOI: 10.1186/2040-2392-5-50	choice	Inferring the intentions behind actions	22	-6	-63	33
0	choice	Inferring the intentions behind actions	22	39	-51	3
0	choice	Inferring the intentions behind actions	22	-60	-63	18
Malhi et al., 2008 ; DOI: 10.1111/j.1399-5618.2008.00643.x	comprehension	Inferring mental states from animate motion	20	57	52	7
0	comprehension	Inferring mental states from animate motion	20	-57	51	9
0	comprehension	Inferring mental states from animate motion	20	53	28	5
0	comprehension	Inferring mental states from animate motion	20	-55	-19	9
0	comprehension	Inferring mental states from animate motion	20	40	24	1
0	comprehension	Inferring mental states from animate motion	20	-35	19	5
0	comprehension	Inferring mental states from animate motion	20	67	-50	40
0	comprehension	Inferring mental states from animate motion	20	-61	-48	48
0	comprehension	Inferring mental states from animate motion	20	54	-64	39
0	comprehension	Inferring mental states from animate motion	20	-48	-64	41
0	comprehension	Inferring mental states from animate motion	20	64	-10	-14
0	comprehension	Inferring mental states from animate motion	20	-57	-10	-12
0	comprehension	Inferring mental states from animate motion	20	33	-29	-12
0	comprehension	Inferring mental states from animate motion	20	14	-16	12
0	comprehension	Inferring mental states from animate motion	20	-7	-13	11
0	comprehension	Inferring mental states from animate motion	20	18	4	4
Marjoram et al., 2006; DOI: 10.1016/j.neuroimage.2006.02.011	choice	Inferring mental states from cartoons	13	-5	-45	50
0	choice	Inferring mental states from cartoons	13	57	-39	32
0	choice	Inferring mental states from cartoons	13	-62	-58	11
Martin & Weisberg, 2003; DOI: 10.1080/02643290342000005	choice	Inferring mental states from animate motion	12	-47	-62	-23
0	choice	Inferring mental states from animate motion	12	-42	-41	-22
0	choice	Inferring mental states from animate motion	12	45	-55	-17
0	choice	Inferring mental states from animate motion	12	44	-36	-25
0	choice	Inferring mental states from animate motion	12	62	-58	21
0	choice	Inferring mental states from animate motion	12	-51	-58	21
0	choice	Inferring mental states from animate motion	12	58	-20	-8
0	choice	Inferring mental states from animate motion	12	-59	-21	-1
0	choice	Inferring mental states from animate motion	12	21	-2	-16
0	choice	Inferring mental states from animate motion	12	4	56	-22
0	choice	Inferring mental states from animate motion	12	2	46	-24
McAdams & Krawczyk, 2013; DOI: 10.3389/fpsyt.2013.00103	choice	Inferring mental states from animate motion	17	60	-8	-16
0	choice	Inferring mental states from animate motion	17	54	28	8
0	choice	Inferring mental states from animate motion	17	-52	22	-4
0	choice	Inferring mental states from animate motion	17	-60	-44	12
0	choice	Inferring mental states from animate motion	17	-54	0	-20
0	choice	Inferring mental states from animate motion	17	-10	-80	-46
0	choice	Inferring mental states from animate motion	17	44	-34	-20
0	choice	Inferring mental states from animate motion	17	8	-46	36
0	choice	Inferring mental states from animate motion	17	4	56	14
0	choice	Inferring mental states from animate motion	17	-6	2	4
0	choice	Inferring mental states from animate motion	17	44	6	42
0	choice	Inferring mental states from animate motion	17	-6	46	40
Mire et al., 2010; DOI: 10.1017/S0033291709992133	choice	Predicting behaviours based on mental states	16	27	15	-24
0	choice	Predicting behaviours based on mental states	16	30	-9	75
0	choice	Predicting behaviours based on mental states	16	27	-33	-15
0	choice	Predicting behaviours based on mental states	16	54	33	12
0	choice	Predicting behaviours based on mental states	16	27	12	42
0	choice	Predicting behaviours based on mental states	16	42	15	54
0	choice	Predicting behaviours based on mental states	16	12	-66	51
0	choice	Predicting behaviours based on mental states	16	-54	-57	18
0	choice	Predicting behaviours based on mental states	16	60	-51	27
0	choice	Predicting behaviours based on mental states	16	-45	39	-18
0	choice	Predicting behaviours based on mental states	16	15	45	0
0	choice	Predicting behaviours based on mental states	16	-15	-54	3
0	choice	Predicting behaviours based on mental states	16	-48	0	-42
0	choice	Predicting behaviours based on mental states	16	-48	9	-42
0	choice	Predicting behaviours based on mental states	16	36	-3	15
0	choice	Predicting behaviours based on mental states	16	45	3	15
0	choice	Predicting behaviours based on mental states	16	-54	15	39
0	choice	Predicting behaviours based on mental states	16	-54	-24	-12
0	choice	Predicting behaviours based on mental states	16	-57	-9	-15
0	choice	Predicting behaviours based on mental states	16	-51	-24	45
0	choice	Predicting behaviours based on mental states	16	30	63	-3
0	choice	Predicting behaviours based on mental states	16	0	39	51
Modinos et al., 2010; DOI: 10.1016/j.neuropsychologia.2010.09.030	choice	Inferring mental states from the eyes	36	54	28	26
0	choice	Inferring mental states from the eyes	36	-36	10	26
0	choice	Inferring mental states from the eyes	36	-48	6	30
0	choice	Inferring mental states from the eyes	36	30	-64	-30
0	choice	Inferring mental states from the eyes	36	-8	-78	-32
0	choice	Inferring mental states from the eyes	36	-56	-60	14
0	choice	Inferring mental states from the eyes	36	-28	-58	38
0	choice	Inferring mental states from the eyes	36	-4	26	46
Moessnang et al., 2016; DOI: 10.1093/scan/nsw098	choice	Inferring mental states from animate motion	46	-54	-52	16
0	choice	Inferring mental states from animate motion	46	-42	-49	-20
0	choice	Inferring mental states from animate motion	46	48	11	-35
0	choice	Inferring mental states from animate motion	46	51	-61	19
0	choice	Inferring mental states from animate motion	46	42	-46	-17
0	choice	Inferring mental states from animate motion	46	-21	-79	-38
0	choice	Inferring mental states from animate motion	46	30	-94	1
0	choice	Inferring mental states from animate motion	46	24	-79	-38
0	choice	Inferring mental states from animate motion	46	3	-55	43
0	choice	Inferring mental states from animate motion	46	57	32	7
0	choice	Inferring mental states from animate motion	46	3	53	34
0	choice	Inferring mental states from animate motion	46	-39	8	55
0	choice	Inferring mental states from animate motion	46	-3	11	67
0	choice	Inferring mental states from animate motion	46	45	2	40
0	choice	Inferring mental states from animate motion	46	-6	-55	-44
0	choice	Inferring mental states from animate motion	46	24	-4	-23
0	choice	Inferring mental states from animate motion	46	9	-55	-44
0	choice	Inferring mental states from animate motion	46	-21	-7	-20
0	choice	Inferring mental states from animate motion	46	-54	-61	10
0	choice	Inferring mental states from animate motion	46	-54	-52	16
0	choice	Inferring mental states from animate motion	46	-42	-49	-17
0	choice	Inferring mental states from animate motion	46	57	-61	7
0	choice	Inferring mental states from animate motion	46	57	-46	10
0	choice	Inferring mental states from animate motion	46	54	8	-26
0	choice	Inferring mental states from animate motion	46	-18	-79	-41
0	choice	Inferring mental states from animate motion	46	-27	-61	-50
0	choice	Inferring mental states from animate motion	46	21	-79	-38
0	choice	Inferring mental states from animate motion	46	57	29	7
0	choice	Inferring mental states from animate motion	46	-33	-91	-5
0	choice	Inferring mental states from animate motion	46	-54	-4	-20
0	choice	Inferring mental states from animate motion	46	-48	5	-29
0	choice	Inferring mental states from animate motion	46	-6	-52	-50
0	choice	Inferring mental states from animate motion	46	-51	23	4
0	choice	Inferring mental states from animate motion	46	-45	29	-5
0	choice	Inferring mental states from animate motion	46	-48	20	16
0	choice	Inferring mental states from animate motion	46	9	56	25
0	choice	Inferring mental states from animate motion	46	9	-55	40
0	choice	Inferring mental states from animate motion	46	-9	-52	43
0	choice	Inferring mental states from animate motion	46	48	2	46
0	choice	Inferring mental states from animate motion	46	12	5	70
0	choice	Inferring mental states from animate motion	46	-21	-7	-20
0	choice	Inferring mental states from animate motion	46	63	-22	46
0	choice	Inferring mental states from animate motion	46	66	-25	40
Mohnke et al., 2016; DOI: 10.1093/scan/nsv111	choice	Inferring mental states from cartoon stories	297	-6	53	36
0	choice	Inferring mental states from cartoon stories	297	54	29	-6
0	choice	Inferring mental states from cartoon stories	297	-51	23	9
0	choice	Inferring mental states from cartoon stories	297	-6	14	66
0	choice	Inferring mental states from cartoon stories	297	42	5	48
0	choice	Inferring mental states from cartoon stories	297	60	-52	18
0	choice	Inferring mental states from cartoon stories	297	-54	-58	-24
0	choice	Inferring mental states from cartoon stories	297	51	5	-27
0	choice	Inferring mental states from cartoon stories	297	-39	-28	48
0	choice	Inferring mental states from cartoon stories	297	12	-97	15
0	choice	Inferring mental states from cartoon stories	297	45	-82	-9
0	choice	Inferring mental states from cartoon stories	297	27	-76	-33
0	choice	Inferring mental states from cartoon stories	297	-24	-76	-36
0	choice	Inferring mental states from cartoon stories	297	6	-55	-45
0	choice	Inferring mental states from cartoon stories	297	-6	-58	-45
0	choice	Inferring mental states from cartoon stories	297	3	-49	-18
0	choice	Inferring mental states from cartoon stories	297	-3	-52	36
0	choice	Inferring mental states from cartoon stories	297	0	-16	42
Moor et al., 2012; DOI: 10.1093/scan/nsr020	choice	Inferring mental states from the eyes	55	-33	24	6
0	choice	Inferring mental states from the eyes	55	-60	-60	6
0	choice	Inferring mental states from the eyes	55	63	-57	9
0	choice	Inferring mental states from the eyes	55	36	24	3
0	choice	Inferring mental states from the eyes	55	-9	12	48
0	choice	Inferring mental states from the eyes	55	12	9	42
0	choice	Inferring mental states from the eyes	55	-36	3	33
0	choice	Inferring mental states from the eyes	55	-48	3	42
Moran et al., 2012; DOI: 10.1523/JNEUROSCI.5511-11.2012	comprehension	Inferring mental states from animate motion	31	8	59	28
0	comprehension	Inferring mental states from animate motion	31	8	61	18
0	comprehension	Inferring mental states from animate motion	31	4	43	-18
0	comprehension	Inferring mental states from animate motion	31	-48	19	18
0	comprehension	Inferring mental states from animate motion	31	42	23	22
0	comprehension	Inferring mental states from animate motion	31	48	23	16
0	comprehension	Inferring mental states from animate motion	31	46	31	-4
0	comprehension	Inferring mental states from animate motion	31	18	1	0
0	comprehension	Inferring mental states from animate motion	31	34	1	38
0	comprehension	Inferring mental states from animate motion	31	54	-1	-18
0	comprehension	Inferring mental states from animate motion	31	50	-3	-18
0	comprehension	Inferring mental states from animate motion	31	4	-57	48
0	comprehension	Inferring mental states from animate motion	31	12	-51	36
0	comprehension	Inferring mental states from animate motion	31	-62	-59	22
0	comprehension	Inferring mental states from animate motion	31	-56	-71	18
0	comprehension	Inferring mental states from animate motion	31	-46	-59	16
0	comprehension	Inferring mental states from animate motion	31	60	-45	16
0	comprehension	Inferring mental states from animate motion	31	48	-51	22
0	comprehension	Inferring mental states from animate motion	31	52	-41	14
Moran et al., 2012; DOI: 10.1523/JNEUROSCI.5511-11.2012	choice	Inferring mental states from animate motion	17	44	13	-34
0	choice	Inferring mental states from animate motion	17	52	3	50
0	choice	Inferring mental states from animate motion	17	-60	-47	18
0	choice	Inferring mental states from animate motion	17	-62	-35	12
0	choice	Inferring mental states from animate motion	17	46	-45	26
0	choice	Inferring mental states from animate motion	17	46	-47	12
0	choice	Inferring mental states from animate motion	17	40	-59	22
0	choice	Inferring mental states from animate motion	17	-40	-63	12
Ohnishi et al., 2004; DOI: 10.1097/01.wnr.0000127464.17770.1f	comprehension	Inferring mental states from animate motion	11	5	64	17
0	comprehension	Inferring mental states from animate motion	11	40	22	21
0	comprehension	Inferring mental states from animate motion	11	65	-38	8
0	comprehension	Inferring mental states from animate motion	11	53	-41	20
0	comprehension	Inferring mental states from animate motion	11	63	-47	20
0	comprehension	Inferring mental states from animate motion	11	56	-23	-13
0	comprehension	Inferring mental states from animate motion	11	49	4	-28
0	comprehension	Inferring mental states from animate motion	11	53	-54	-18
0	comprehension	Inferring mental states from animate motion	11	-64	-51	17
0	comprehension	Inferring mental states from animate motion	11	-49	-58	-10
0	comprehension	Inferring mental states from animate motion	11	36	-95	5
0	comprehension	Inferring mental states from animate motion	11	-33	-95	5
0	comprehension	Inferring mental states from animate motion	11	-23	-86	-27
Otti et al. 2015; DOI: 10.1371/journal.pone.0135912	comprehension	Inferring mental states from animate motion	20	28	-94	4
0	comprehension	Inferring mental states from animate motion	20	54	-48	16
0	comprehension	Inferring mental states from animate motion	20	-34	-94	-8
0	comprehension	Inferring mental states from animate motion	20	-60	-64	4
0	comprehension	Inferring mental states from animate motion	20	46	12	18
Overgaauw et al. 2015; DOI: 10.1093/scan/nsu095	choice	Inferring mental states from the eyes	32	-48	24	-3
0	choice	Inferring mental states from the eyes	32	-54	18	18
0	choice	Inferring mental states from the eyes	32	-54	24	6
0	choice	Inferring mental states from the eyes	32	-9	54	36
0	choice	Inferring mental states from the eyes	32	9	57	33
0	choice	Inferring mental states from the eyes	32	48	-39	3
0	choice	Inferring mental states from the eyes	32	57	24	6
0	choice	Inferring mental states from the eyes	32	-57	-6	-12
0	choice	Inferring mental states from the eyes	32	51	12	-24
Powell et al., 2017; DOI: 10.1016/j.neuroscience.2017.04.042	choice	Predicting behaviours based on mental states	12	66	-4	-18
0	choice	Predicting behaviours based on mental states	12	-64	-17	-11
0	choice	Predicting behaviours based on mental states	12	7	54	-22
0	choice	Predicting behaviours based on mental states	12	57	-51	28
0	choice	Predicting behaviours based on mental states	12	-5	-55	26
0	choice	Predicting behaviours based on mental states	12	-73	-52	20
0	choice	Predicting behaviours based on mental states	12	-31	-43	-16
0	choice	Predicting behaviours based on mental states	12	17	-89	-29
0	choice	Predicting behaviours based on mental states	12	24	-102	0
0	choice	Predicting behaviours based on mental states	12	47	-76	3
0	choice	Predicting behaviours based on mental states	12	-24	-104	14
0	choice	Predicting behaviours based on mental states	12	-60	27	8
Roser et al., 2012; DOI: 10.1016/j.schres.2012.05.020	choice	Inferring mental states from cartoon stories	14	-4	58	42
0	choice	Inferring mental states from cartoon stories	14	10	48	34
0	choice	Inferring mental states from cartoon stories	14	16	56	24
0	choice	Inferring mental states from cartoon stories	14	-36	30	-2
0	choice	Inferring mental states from cartoon stories	14	-44	8	50
0	choice	Inferring mental states from cartoon stories	14	10	46	20
0	choice	Inferring mental states from cartoon stories	14	-14	52	12
0	choice	Inferring mental states from cartoon stories	14	-44	-12	58
0	choice	Inferring mental states from cartoon stories	14	54	-12	34
0	choice	Inferring mental states from cartoon stories	14	-30	-54	50
0	choice	Inferring mental states from cartoon stories	14	-18	8	38
0	choice	Inferring mental states from cartoon stories	14	24	8	36
0	choice	Inferring mental states from cartoon stories	14	8	8	28
0	choice	Inferring mental states from cartoon stories	14	0	-64	24
0	choice	Inferring mental states from cartoon stories	14	-2	-52	26
0	choice	Inferring mental states from cartoon stories	14	-18	-44	32
0	choice	Inferring mental states from cartoon stories	14	16	-66	14
0	choice	Inferring mental states from cartoon stories	14	-16	-64	12
0	choice	Inferring mental states from cartoon stories	14	10	-60	16
0	choice	Inferring mental states from cartoon stories	14	32	12	24
0	choice	Inferring mental states from cartoon stories	14	42	-10	22
0	choice	Inferring mental states from cartoon stories	14	36	-36	22
0	choice	Inferring mental states from cartoon stories	14	-18	-46	2
0	choice	Inferring mental states from cartoon stories	14	-6	-68	36
0	choice	Inferring mental states from cartoon stories	14	6	-88	42
0	choice	Inferring mental states from cartoon stories	14	64	-10	24
0	choice	Inferring mental states from cartoon stories	14	22	-40	68
0	choice	Inferring mental states from cartoon stories	14	50	-60	14
0	choice	Inferring mental states from cartoon stories	14	56	-46	14
0	choice	Inferring mental states from cartoon stories	14	-44	-60	22
0	choice	Inferring mental states from cartoon stories	14	-40	-52	12
0	choice	Inferring mental states from cartoon stories	14	-60	-38	2
0	choice	Inferring mental states from cartoon stories	14	4	-100	22
0	choice	Inferring mental states from cartoon stories	14	-8	-82	34
0	choice	Inferring mental states from cartoon stories	14	-28	8	14
0	choice	Inferring mental states from cartoon stories	14	-24	0	18
0	choice	Inferring mental states from cartoon stories	14	12	20	8
0	choice	Inferring mental states from cartoon stories	14	18	6	24
0	choice	Inferring mental states from cartoon stories	14	20	-10	20
0	choice	Inferring mental states from cartoon stories	14	20	-20	14
Ross & Olson, 2010 ; DOI: 10.1016/j.neuroimage.2009.11.012	choice	Inferring mental states from animate motion	15	59	3	-19
0	choice	Inferring mental states from animate motion	15	60	-51	7
0	choice	Inferring mental states from animate motion	15	59	28	8
0	choice	Inferring mental states from animate motion	15	2	56	-9
0	choice	Inferring mental states from animate motion	15	40	-46	-16
0	choice	Inferring mental states from animate motion	15	-53	-4	-18
0	choice	Inferring mental states from animate motion	15	-56	-46	16
0	choice	Inferring mental states from animate motion	15	-54	27	6
0	choice	Inferring mental states from animate motion	15	0	56	-9
0	choice	Inferring mental states from animate motion	15	-42	-47	-15
Russel et al., 2000; DOI: 10.1176/appi.ajp.157.12.2040	choice	Inferring mental states from the eyes	7	-55	20	-1
0	choice	Inferring mental states from the eyes	7	-45	11	24
0	choice	Inferring mental states from the eyes	7	-58	-48	6
0	choice	Inferring mental states from the eyes	7	-58	-31	10
Saft et al., 2013; DOI: 10.1007/s11682-012-9209-9	choice	Inferring mental states from cartoon stories	26	-14	54	34
0	choice	Inferring mental states from cartoon stories	26	0	48	-20
0	choice	Inferring mental states from cartoon stories	26	6	50	30
0	choice	Inferring mental states from cartoon stories	26	6	42	-16
0	choice	Inferring mental states from cartoon stories	26	-2	-56	36
0	choice	Inferring mental states from cartoon stories	26	18	-66	14
0	choice	Inferring mental states from cartoon stories	26	22	-62	6
0	choice	Inferring mental states from cartoon stories	26	-60	-6	-12
0	choice	Inferring mental states from cartoon stories	26	58	-12	-16
0	choice	Inferring mental states from cartoon stories	26	52	-64	2
0	choice	Inferring mental states from cartoon stories	26	-54	-54	6
0	choice	Inferring mental states from cartoon stories	26	-44	-52	16
Samson et al., 2008; DOI: 10.1080/17470910701745858	choice	Inferring mental states from cartoons	17	6	43	41
0	choice	Inferring mental states from cartoons	17	35	29	19
0	choice	Inferring mental states from cartoons	17	-36	36	36
0	choice	Inferring mental states from cartoons	17	-17	18	48
0	choice	Inferring mental states from cartoons	17	9	-49	47
0	choice	Inferring mental states from cartoons	17	-39	-82	45
0	choice	Inferring mental states from cartoons	17	35	-76	39
0	choice	Inferring mental states from cartoons	17	38	-61	-9
0	choice	Inferring mental states from cartoons	17	19	-64	-2
0	choice	Inferring mental states from cartoons	17	41	14	-34
0	choice	Inferring mental states from cartoons	17	-53	-14	-19
0	choice	Inferring mental states from cartoons	17	-16	-65	56
0	choice	Inferring mental states from cartoons	17	13	-68	59
0	choice	Inferring mental states from cartoons	17	-49	-78	21
0	choice	Inferring mental states from cartoons	17	44	-61	-6
0	choice	Inferring mental states from cartoons	17	-40	-49	-16
0	choice	Inferring mental states from cartoons	17	-30	-87	-12
0	choice	Inferring mental states from cartoons	17	-11	-86	-30
Schiffer et al., 2013; DOI: 10.1371/journal.pone.0060278	choice	Inferring mental states from the eyes	22	-50	28	-8
0	choice	Inferring mental states from the eyes	22	-58	-42	6
0	choice	Inferring mental states from the eyes	22	52	-36	-2
0	choice	Inferring mental states from the eyes	22	-2	20	54
0	choice	Inferring mental states from the eyes	22	-16	-98	-8
0	choice	Inferring mental states from the eyes	22	32	-90	-12
Schlaffke et al., 2014; DOI: 10.1002/hbm.22610	choice	Inferring mental states from cartoon stories	39	-4	14	58
0	choice	Inferring mental states from cartoon stories	39	-46	12	52
0	choice	Inferring mental states from cartoon stories	39	-52	-64	19
0	choice	Inferring mental states from cartoon stories	39	52	-48	16
0	choice	Inferring mental states from cartoon stories	39	-60	-38	-2
0	choice	Inferring mental states from cartoon stories	39	50	-64	13
0	choice	Inferring mental states from cartoon stories	39	52	-14	20
0	choice	Inferring mental states from cartoon stories	39	-56	-6	-23
0	choice	Inferring mental states from cartoon stories	39	-48	-80	1
0	choice	Inferring mental states from cartoon stories	39	-2	-58	40
0	choice	Inferring mental states from cartoon stories	39	-4	12	55
0	choice	Inferring mental states from cartoon stories	39	-4	16	49
0	choice	Inferring mental states from cartoon stories	39	-8	56	34
0	choice	Inferring mental states from cartoon stories	39	-44	18	49
0	choice	Inferring mental states from cartoon stories	39	-52	22	10
0	choice	Inferring mental states from cartoon stories	39	-58	-60	19
0	choice	Inferring mental states from cartoon stories	39	-52	-36	-5
0	choice	Inferring mental states from cartoon stories	39	60	-8	-20
0	choice	Inferring mental states from cartoon stories	39	52	-76	1
0	choice	Inferring mental states from cartoon stories	39	30	-98	4
0	choice	Inferring mental states from cartoon stories	39	14	-106	10
0	choice	Inferring mental states from cartoon stories	39	42	-76	-8
0	choice	Inferring mental states from cartoon stories	39	-4	-54	37
Schmitgen et al., 2016; DOI: 10.1016/j.neuroimage.2016.01.029	choice	Inferring mental states from cartoon stories	21	-3	18	60
0	choice	Inferring mental states from cartoon stories	21	6	57	24
0	choice	Inferring mental states from cartoon stories	21	-12	54	36
0	choice	Inferring mental states from cartoon stories	21	-48	27	-6
0	choice	Inferring mental states from cartoon stories	21	-51	21	24
0	choice	Inferring mental states from cartoon stories	21	-27	21	0
0	choice	Inferring mental states from cartoon stories	21	-48	-51	24
0	choice	Inferring mental states from cartoon stories	21	-54	-36	0
0	choice	Inferring mental states from cartoon stories	21	-54	-48	12
0	choice	Inferring mental states from cartoon stories	21	51	-36	0
0	choice	Inferring mental states from cartoon stories	21	51	-18	-15
0	choice	Inferring mental states from cartoon stories	21	48	30	-9
0	choice	Inferring mental states from cartoon stories	21	51	36	-15
0	choice	Inferring mental states from cartoon stories	21	51	15	-24
0	choice	Inferring mental states from cartoon stories	21	48	6	-27
0	choice	Inferring mental states from cartoon stories	21	57	0	-30
0	choice	Inferring mental states from cartoon stories	21	48	21	24
0	choice	Inferring mental states from cartoon stories	21	30	-78	-36
0	choice	Inferring mental states from cartoon stories	21	30	-78	-24
0	choice	Inferring mental states from cartoon stories	21	9	-81	-27
0	choice	Inferring mental states from cartoon stories	21	-18	-75	-33
0	choice	Inferring mental states from cartoon stories	21	-24	-81	-36
0	choice	Inferring mental states from cartoon stories	21	-18	-84	-30
0	choice	Inferring mental states from cartoon stories	21	57	-51	24
0	choice	Inferring mental states from cartoon stories	21	-36	-90	-3
0	choice	Inferring mental states from cartoon stories	21	24	-96	3
0	choice	Inferring mental states from cartoon stories	21	39	-90	3
0	choice	Inferring mental states from cartoon stories	21	-3	-48	45
0	choice	Inferring mental states from cartoon stories	21	-54	3	-27
0	choice	Inferring mental states from cartoon stories	21	-48	9	-39
0	choice	Inferring mental states from cartoon stories	21	-45	3	54
0	choice	Inferring mental states from cartoon stories	21	-39	3	63
Schneider et al., 2014; DOI: 10.1016/j.neuroimage.2014.07.014	choice	False belief reasoning	16	50	-57	28
0	choice	False belief reasoning	16	-53	-51	33
0	choice	False belief reasoning	16	8	-54	35
0	choice	False belief reasoning	16	63	-19	-9
0	choice	False belief reasoning	16	-64	-32	-6
0	choice	False belief reasoning	16	-57	-1	-13
0	choice	False belief reasoning	16	-34	8	43
Sebastian et al., 2012; DOI: 10.1093/scan/nsr023	choice	Predicting behaviours based on mental states	30	8	-54	26
0	choice	Predicting behaviours based on mental states	30	-6	-46	26
0	choice	Predicting behaviours based on mental states	30	-54	-50	18
0	choice	Predicting behaviours based on mental states	30	10	50	22
0	choice	Predicting behaviours based on mental states	30	-8	54	0
0	choice	Predicting behaviours based on mental states	30	50	8	-24
0	choice	Predicting behaviours based on mental states	30	52	-48	20
0	choice	Predicting behaviours based on mental states	30	-62	-10	-14
0	choice	Predicting behaviours based on mental states	30	8	-60	26
0	choice	Predicting behaviours based on mental states	30	-40	-80	22
0	choice	Predicting behaviours based on mental states	30	50	-48	20
0	choice	Predicting behaviours based on mental states	30	56	-6	-16
0	choice	Predicting behaviours based on mental states	30	-62	-12	-12
Shimada et al., 2018; DOI: 10.1016/j.jad.2017.12.031	choice	Inferring mental states from the eyes	30	-46	24	-2
0	choice	Inferring mental states from the eyes	30	-40	0	54
0	choice	Inferring mental states from the eyes	30	-52	26	4
0	choice	Inferring mental states from the eyes	30	-6	-72	-4
0	choice	Inferring mental states from the eyes	30	6	-70	4
0	choice	Inferring mental states from the eyes	30	-12	-74	2
0	choice	Inferring mental states from the eyes	30	-56	-32	-4
0	choice	Inferring mental states from the eyes	30	-54	-40	0
0	choice	Inferring mental states from the eyes	30	-52	-50	10
0	choice	Inferring mental states from the eyes	30	-24	-58	42
0	choice	Inferring mental states from the eyes	30	-2	14	52
0	choice	Inferring mental states from the eyes	30	-4	14	66
0	choice	Inferring mental states from the eyes	30	30	-90	-10
0	choice	Inferring mental states from the eyes	30	44	0	56
0	choice	Inferring mental states from the eyes	30	50	14	48
0	choice	Inferring mental states from the eyes	30	-6	-30	-8
0	choice	Inferring mental states from the eyes	30	48	-28	-2
0	choice	Inferring mental states from the eyes	30	46	-38	8
0	choice	Inferring mental states from the eyes	30	50	16	-18
0	choice	Inferring mental states from the eyes	30	-42	-48	-24
0	choice	Inferring mental states from the eyes	30	-32	-62	-30
0	choice	Inferring mental states from the eyes	30	-10	-18	6
0	choice	Inferring mental states from the eyes	30	58	28	18
0	choice	Inferring mental states from the eyes	30	46	12	-28
0	choice	Inferring mental states from the eyes	30	30	-4	52
0	choice	Inferring mental states from the eyes	30	32	0	40
Specht & Wigglesworth, 2018; DOI: 10.1111/sjop.12410	choice	Predicting behaviours based on mental states	18	-48	-62	14
0	choice	Predicting behaviours based on mental states	18	-46	24	10
0	choice	Predicting behaviours based on mental states	18	46	6	46
0	choice	Predicting behaviours based on mental states	18	48	-66	16
0	choice	Predicting behaviours based on mental states	18	46	20	26
0	choice	Predicting behaviours based on mental states	18	-10	44	52
0	choice	Predicting behaviours based on mental states	18	30	-40	-18
0	choice	Predicting behaviours based on mental states	18	-6	18	50
0	choice	Predicting behaviours based on mental states	18	34	28	-18
0	choice	Predicting behaviours based on mental states	18	36	-92	12
0	choice	Predicting behaviours based on mental states	18	-46	36	-6
0	choice	Predicting behaviours based on mental states	18	-14	24	64
0	choice	Predicting behaviours based on mental states	18	-16	-78	-32
0	choice	Predicting behaviours based on mental states	18	16	-84	-36
0	choice	Predicting behaviours based on mental states	18	-12	2	0
Spunt & Adolphs, 2014; DOI: 10.1016/j.neuroimage.2014.05.023	choice	Inferring the intentions behind actions	29	-6	58	18
0	choice	Inferring the intentions behind actions	29	-6	56	40
0	choice	Inferring the intentions behind actions	29	-6	24	64
0	choice	Inferring the intentions behind actions	29	8	52	40
0	choice	Inferring the intentions behind actions	29	-2	44	-18
0	choice	Inferring the intentions behind actions	29	-46	24	-12
0	choice	Inferring the intentions behind actions	29	-48	-66	28
0	choice	Inferring the intentions behind actions	29	-2	-48	30
0	choice	Inferring the intentions behind actions	29	46	14	-34
0	choice	Inferring the intentions behind actions	29	-54	-8	-18
0	choice	Inferring the intentions behind actions	29	60	-8	-22
0	choice	Inferring the intentions behind actions	29	54	-2	-22
0	choice	Inferring the intentions behind actions	29	-58	-36	0
0	choice	Inferring the intentions behind actions	29	34	-80	-34
0	choice	Inferring the intentions behind actions	29	-30	-82	-32
0	choice	Inferring the intentions behind actions	29	-8	62	22
0	choice	Inferring the intentions behind actions	29	-20	34	44
0	choice	Inferring the intentions behind actions	29	-6	48	0
0	choice	Inferring the intentions behind actions	29	8	58	28
0	choice	Inferring the intentions behind actions	29	14	50	40
0	choice	Inferring the intentions behind actions	29	-2	46	-18
0	choice	Inferring the intentions behind actions	29	-42	30	-14
0	choice	Inferring the intentions behind actions	29	-48	22	-2
0	choice	Inferring the intentions behind actions	29	-46	-62	32
0	choice	Inferring the intentions behind actions	29	56	-62	24
0	choice	Inferring the intentions behind actions	29	-4	-50	32
0	choice	Inferring the intentions behind actions	29	-46	6	-34
0	choice	Inferring the intentions behind actions	29	-60	-12	-16
0	choice	Inferring the intentions behind actions	29	54	0	-28
Spunt & Lieberman, 2012b; DOI: 10.1016/j.neuroimage.2011.10.005	choice	Inferring mental states from videos	22	-42	27	-12
0	choice	Inferring mental states from videos	22	45	27	-12
0	choice	Inferring mental states from videos	22	57	27	9
0	choice	Inferring mental states from videos	22	-12	51	33
0	choice	Inferring mental states from videos	22	3	63	24
0	choice	Inferring mental states from videos	22	6	45	51
0	choice	Inferring mental states from videos	22	12	51	9
0	choice	Inferring mental states from videos	22	3	57	-18
0	choice	Inferring mental states from videos	22	6	21	60
0	choice	Inferring mental states from videos	22	-27	24	45
0	choice	Inferring mental states from videos	22	6	18	-18
0	choice	Inferring mental states from videos	22	-48	-54	24
0	choice	Inferring mental states from videos	22	-45	-69	39
0	choice	Inferring mental states from videos	22	54	-66	24
0	choice	Inferring mental states from videos	22	-3	-60	27
0	choice	Inferring mental states from videos	22	12	-54	39
0	choice	Inferring mental states from videos	22	-18	-54	9
0	choice	Inferring mental states from videos	22	51	-18	-21
0	choice	Inferring mental states from videos	22	-57	-12	-9
0	choice	Inferring mental states from videos	22	-57	-39	3
0	choice	Inferring mental states from videos	22	-63	-39	3
0	choice	Inferring mental states from videos	22	-54	12	-21
0	choice	Inferring mental states from videos	22	30	-48	-6
0	choice	Inferring mental states from videos	22	-21	-39	-9
0	choice	Inferring mental states from videos	22	12	-96	21
0	choice	Inferring mental states from videos	22	-9	-93	21
0	choice	Inferring mental states from videos	22	-21	-75	-9
0	choice	Inferring mental states from videos	22	15	-75	-6
0	choice	Inferring mental states from videos	22	0	-57	-45
0	choice	Inferring mental states from videos	22	-30	-78	-33
0	choice	Inferring mental states from videos	22	30	-78	-33
0	choice	Inferring mental states from videos	22	-9	9	-9
0	choice	Inferring mental states from videos	22	3	-6	9
0	choice	Inferring mental states from videos	22	-27	-12	-18
Spunt et al., 2011; DOI: 10.1162/jocn.2010.21446	choice	Inferring the intentions behind actions	15	0	62	34
0	choice	Inferring the intentions behind actions	15	-6	38	-20
0	choice	Inferring the intentions behind actions	15	-6	52	-4
0	choice	Inferring the intentions behind actions	15	-2	-54	22
0	choice	Inferring the intentions behind actions	15	-38	7	-23
0	choice	Inferring the intentions behind actions	15	36	14	-19
0	choice	Inferring the intentions behind actions	15	-56	-38	0
0	choice	Inferring the intentions behind actions	15	50	-12	18
0	choice	Inferring the intentions behind actions	15	-6	-14	-7
0	choice	Inferring the intentions behind actions	15	-40	-78	34
0	choice	Inferring the intentions behind actions	15	-44	18	-38
0	choice	Inferring the intentions behind actions	15	-46	18	-16
0	choice	Inferring the intentions behind actions	15	-54	6	-28
0	choice	Inferring the intentions behind actions	15	30	6	-48
0	choice	Inferring the intentions behind actions	15	-46	-4	-38
0	choice	Inferring the intentions behind actions	15	-50	-50	10
0	choice	Inferring the intentions behind actions	15	-10	16	64
0	choice	Inferring the intentions behind actions	15	-34	10	50
0	choice	Inferring the intentions behind actions	15	-46	18	16
0	choice	Inferring the intentions behind actions	15	-36	54	26
0	choice	Inferring the intentions behind actions	15	-18	-52	-18
0	choice	Inferring the intentions behind actions	15	-20	8	6
0	choice	Inferring the intentions behind actions	15	-16	-82	8
Tholen et al., 2020; DOI: 10.1002/hbm.24966	choice	Inferring mental states from videos	130	-6	57	21
0	choice	Inferring mental states from videos	130	6	57	15
0	choice	Inferring mental states from videos	130	-6	15	60
0	choice	Inferring mental states from videos	130	57	27	0
0	choice	Inferring mental states from videos	130	-48	27	0
0	choice	Inferring mental states from videos	130	51	12	-27
0	choice	Inferring mental states from videos	130	-51	9	-30
0	choice	Inferring mental states from videos	130	-51	-6	51
0	choice	Inferring mental states from videos	130	0	-15	39
0	choice	Inferring mental states from videos	130	48	-27	-6
0	choice	Inferring mental states from videos	130	66	-45	18
0	choice	Inferring mental states from videos	130	66	-36	24
0	choice	Inferring mental states from videos	130	-6	-51	33
0	choice	Inferring mental states from videos	130	-45	-54	24
0	choice	Inferring mental states from videos	130	-54	-27	-3
0	choice	Inferring mental states from videos	130	-63	-15	-15
0	choice	Inferring mental states from videos	130	-9	-93	30
0	choice	Inferring mental states from videos	130	-27	-78	-36
0	choice	Inferring mental states from videos	130	30	-78	-36
Thye et al., 2018; DOI: 10.1016/j.neuroscience.2018.01.045	choice	Inferring mental states from the eyes	18	-20	-80	30
0	choice	Inferring mental states from the eyes	18	-4	-14	4
0	choice	Inferring mental states from the eyes	18	-10	16	44
0	choice	Inferring mental states from the eyes	18	-48	10	16
0	choice	Inferring mental states from the eyes	18	-52	-52	12
0	choice	Inferring mental states from the eyes	18	24	-56	50
0	choice	Inferring mental states from the eyes	18	30	-4	48
0	choice	Inferring mental states from the eyes	18	30	18	12
0	choice	Predicting behaviours based on mental states	18	-52	-70	14
0	choice	Predicting behaviours based on mental states	18	46	-74	10
0	choice	Predicting behaviours based on mental states	18	52	-10	-18
0	choice	Predicting behaviours based on mental states	18	-12	-58	12
0	choice	Predicting behaviours based on mental states	18	-36	14	30
0	choice	Predicting behaviours based on mental states	18	56	24	18
0	choice	Predicting behaviours based on mental states	18	-40	-42	-16
0	choice	Predicting behaviours based on mental states	18	-38	2	60
0	choice	Predicting behaviours based on mental states	18	38	-46	-18
0	choice	Predicting behaviours based on mental states	18	40	10	58
0	choice	Predicting behaviours based on mental states	18	-26	22	-2
Van der Meer et al., 2011; DOI: 10.1016/j.neuroimage.2011.03.053	choice	False belief reasoning	19	-24	-76	-8
0	choice	False belief reasoning	19	10	-84	-2
0	choice	False belief reasoning	19	18	-76	-12
0	choice	False belief reasoning	19	-38	0	42
0	choice	False belief reasoning	19	-40	10	28
0	choice	False belief reasoning	19	-52	16	18
0	choice	False belief reasoning	19	-56	-38	0
0	choice	False belief reasoning	19	-56	-10	-12
0	choice	False belief reasoning	19	-56	-54	16
0	choice	False belief reasoning	19	-18	-94	20
0	choice	False belief reasoning	19	-32	-84	14
0	choice	False belief reasoning	19	-6	16	46
0	choice	False belief reasoning	19	-4	6	60
0	choice	False belief reasoning	19	-2	16	56
0	choice	False belief reasoning	19	-2	-28	-4
0	choice	False belief reasoning	19	-28	-56	44
0	choice	False belief reasoning	19	-10	-86	44
0	choice	False belief reasoning	19	-6	-52	46
0	choice	False belief reasoning	19	-4	-80	44
0	choice	False belief reasoning	19	32	22	6
0	choice	False belief reasoning	19	34	26	-2
0	choice	False belief reasoning	19	30	-86	20
0	choice	False belief reasoning	19	36	-88	14
Vanderwal et al., 2008; DOI: 10.1016/j.neuroimage.2008.03.058	choice	Inferring mental states from animate motion	17	50	-43	10
0	choice	Inferring mental states from animate motion	17	63	-7	-17
0	choice	Inferring mental states from animate motion	17	-50	-52	19
0	choice	Inferring mental states from animate motion	17	59	-4	-21
0	choice	Inferring mental states from animate motion	17	56	-31	-1
0	choice	Inferring mental states from animate motion	17	-41	-69	14
0	choice	Inferring mental states from animate motion	17	-54	-53	9
0	choice	Inferring mental states from animate motion	17	37	-39	-19
0	choice	Inferring mental states from animate motion	17	50	27	0
0	choice	Inferring mental states from animate motion	17	13	61	21
0	choice	Inferring mental states from animate motion	17	-48	35	-9
0	choice	Inferring mental states from animate motion	17	-35	-39	-9
0	choice	Inferring mental states from animate motion	17	8	-57	36
0	choice	Inferring mental states from animate motion	17	27	-1	-24
0	choice	Inferring mental states from animate motion	17	-12	49	32
Vollm et al., 2006; DOI: 10.1016/j.neuroimage.2005.07.022	choice	Predicting behaviours based on mental states	13	-51	29	-26
0	choice	Predicting behaviours based on mental states	13	-62	-57	27
0	choice	Predicting behaviours based on mental states	13	-63	-22	-9
0	choice	Predicting behaviours based on mental states	13	-53	-9	-33
0	choice	Predicting behaviours based on mental states	13	2	-50	28
0	choice	Predicting behaviours based on mental states	13	-38	-48	-19
0	choice	Predicting behaviours based on mental states	13	-15	-107	6
0	choice	Predicting behaviours based on mental states	13	-15	-96	-24
0	choice	Predicting behaviours based on mental states	13	20	53	-19
0	choice	Predicting behaviours based on mental states	13	50	-79	23
0	choice	Predicting behaviours based on mental states	13	68	8	-12
0	choice	Predicting behaviours based on mental states	13	68	-16	-23
0	choice	Predicting behaviours based on mental states	13	43	-78	-33
Walter et al., 2004; DOI: 10.1162/0898929042947838	choice	Predicting behaviours based on mental states	13	9	-57	42
0	choice	Predicting behaviours based on mental states	13	-6	-54	45
0	choice	Predicting behaviours based on mental states	13	51	-42	12
0	choice	Predicting behaviours based on mental states	13	-36	-51	21
0	choice	Predicting behaviours based on mental states	13	54	-60	12
0	choice	Predicting behaviours based on mental states	13	48	-27	0
0	choice	Predicting behaviours based on mental states	13	54	0	-21
0	choice	Predicting behaviours based on mental states	13	-63	-15	-15
0	choice	Predicting behaviours based on mental states	13	54	33	-9
0	choice	Predicting behaviours based on mental states	13	-51	30	-12
0	choice	Predicting behaviours based on mental states	13	57	27	3
0	choice	Predicting behaviours based on mental states	13	24	42	45
0	choice	Predicting behaviours based on mental states	13	-12	39	39
0	choice	Predicting behaviours based on mental states	13	6	60	24
0	choice	Predicting behaviours based on mental states	13	-9	51	36
0	choice	Predicting behaviours based on mental states	13	0	54	12
0	choice	Predicting behaviours based on mental states	13	-36	-27	-12
0	choice	Predicting behaviours based on mental states	13	-3	-57	-9
0	choice	Predicting behaviours based on mental states	13	3	-60	36
0	choice	Predicting behaviours based on mental states	13	-6	-57	48
0	choice	Predicting behaviours based on mental states	13	-45	-78	6
0	choice	Predicting behaviours based on mental states	13	57	-51	12
0	choice	Predicting behaviours based on mental states	13	54	-63	9
0	choice	Predicting behaviours based on mental states	13	-48	-60	24
0	choice	Predicting behaviours based on mental states	13	63	-3	-15
0	choice	Predicting behaviours based on mental states	13	6	33	21
0	choice	Predicting behaviours based on mental states	13	-6	36	27
0	choice	Predicting behaviours based on mental states	13	9	-54	42
0	choice	Predicting behaviours based on mental states	13	-3	-57	54
0	choice	Predicting behaviours based on mental states	13	-6	-87	-12
0	choice	Predicting behaviours based on mental states	13	21	-96	18
0	choice	Predicting behaviours based on mental states	13	-42	-84	3
0	choice	Predicting behaviours based on mental states	13	57	-51	12
0	choice	Predicting behaviours based on mental states	13	57	-9	-15
0	choice	Predicting behaviours based on mental states	13	45	21	24
0	choice	Predicting behaviours based on mental states	13	21	-27	-3
0	choice	Predicting behaviours based on mental states	13	39	-51	-27
0	choice	Predicting behaviours based on mental states	13	21	-39	-18
0	choice	Predicting behaviours based on mental states	13	-42	-69	24
0	choice	Predicting behaviours based on mental states	13	3	-54	42
0	choice	Predicting behaviours based on mental states	13	-6	-45	60
0	choice	Predicting behaviours based on mental states	13	42	-60	-18
0	choice	Predicting behaviours based on mental states	13	-24	-27	57
0	choice	Predicting behaviours based on mental states	13	-51	-6	48
0	choice	Predicting behaviours based on mental states	13	51	-42	21
0	choice	Predicting behaviours based on mental states	13	45	-60	9
0	choice	Predicting behaviours based on mental states	13	-6	18	45
0	choice	Predicting behaviours based on mental states	13	-42	33	-15
0	choice	Predicting behaviours based on mental states	13	6	51	-12
0	choice	Predicting behaviours based on mental states	13	-3	54	-15
0	choice	Predicting behaviours based on mental states	13	3	-60	30
0	choice	Predicting behaviours based on mental states	13	-6	-51	39
0	choice	Predicting behaviours based on mental states	13	57	-54	15
0	choice	Predicting behaviours based on mental states	13	45	-51	9
0	choice	Predicting behaviours based on mental states	13	-42	-57	18
0	choice	Predicting behaviours based on mental states	13	57	-12	-15
0	choice	Predicting behaviours based on mental states	13	-36	30	-21
0	choice	Predicting behaviours based on mental states	13	30	30	42
0	choice	Predicting behaviours based on mental states	13	0	51	-15
0	choice	Predicting behaviours based on mental states	13	-3	48	-12
0	choice	Predicting behaviours based on mental states	13	-18	54	12
0	choice	Predicting behaviours based on mental states	13	3	54	12
0	choice	Predicting behaviours based on mental states	13	-3	54	15
0	choice	Predicting behaviours based on mental states	13	-27	-36	-21
0	choice	Predicting behaviours based on mental states	13	3	-54	51
0	choice	Predicting behaviours based on mental states	13	-6	-51	30
0	choice	Predicting behaviours based on mental states	13	54	-48	18
0	choice	Predicting behaviours based on mental states	13	-57	-48	18
0	choice	Predicting behaviours based on mental states	13	45	12	-39
0	choice	Predicting behaviours based on mental states	13	45	-51	12
0	choice	Predicting behaviours based on mental states	13	-51	-27	-3
0	choice	Predicting behaviours based on mental states	13	51	-3	27
0	choice	Predicting behaviours based on mental states	13	-54	0	-24
0	choice	Predicting behaviours based on mental states	13	51	-18	-15
0	choice	Predicting behaviours based on mental states	13	-54	-15	-18
0	choice	Predicting behaviours based on mental states	13	54	24	-9
0	choice	Predicting behaviours based on mental states	13	-48	30	-12
0	choice	Predicting behaviours based on mental states	13	3	54	-15
0	choice	Predicting behaviours based on mental states	13	0	60	18
Walter et al., 2009; DOI: 10.1093/scan/nsn047	choice	Predicting behaviours based on mental states	12	2	-54	51
0	choice	Predicting behaviours based on mental states	12	5	-62	38
0	choice	Predicting behaviours based on mental states	12	53	-71	8
0	choice	Predicting behaviours based on mental states	12	53	-58	14
0	choice	Predicting behaviours based on mental states	12	53	58	12
0	choice	Predicting behaviours based on mental states	12	2	-62	35
0	choice	Predicting behaviours based on mental states	12	2	-55	48
0	choice	Predicting behaviours based on mental states	12	11	-52	7
0	choice	Predicting behaviours based on mental states	12	-50	-78	11
0	choice	Predicting behaviours based on mental states	12	50	-55	13
0	choice	Predicting behaviours based on mental states	12	-44	-57	25
0	choice	Predicting behaviours based on mental states	12	56	-10	-25
0	choice	Predicting behaviours based on mental states	12	-58	-7	-26
0	choice	Predicting behaviours based on mental states	12	27	43	28
0	choice	Predicting behaviours based on mental states	12	7	63	-4
0	choice	Predicting behaviours based on mental states	12	-5	64	6
0	choice	Predicting behaviours based on mental states	12	4	51	-23
0	choice	Predicting behaviours based on mental states	12	-3	25	-31
0	choice	Predicting behaviours based on mental states	12	50	-48	-21
0	choice	Predicting behaviours based on mental states	12	2	-54	51
0	choice	Predicting behaviours based on mental states	12	53	-78	9
0	choice	Predicting behaviours based on mental states	12	-54	-78	11
0	choice	Predicting behaviours based on mental states	12	53	-55	13
0	choice	Predicting behaviours based on mental states	12	-60	-46	7
0	choice	Predicting behaviours based on mental states	12	53	-57	24
0	choice	Predicting behaviours based on mental states	12	-47	-57	25
0	choice	Predicting behaviours based on mental states	12	53	-37	-5
0	choice	Predicting behaviours based on mental states	12	-60	-46	8
0	choice	Predicting behaviours based on mental states	12	59	-4	-29
0	choice	Predicting behaviours based on mental states	12	-58	-4	-30
0	choice	Predicting behaviours based on mental states	12	62	30	-12
0	choice	Predicting behaviours based on mental states	12	-51	32	-20
0	choice	Predicting behaviours based on mental states	12	31	43	28
0	choice	Predicting behaviours based on mental states	12	-25	40	32
0	choice	Predicting behaviours based on mental states	12	14	60	33
0	choice	Predicting behaviours based on mental states	12	-15	60	33
0	choice	Predicting behaviours based on mental states	12	4	65	19
0	choice	Predicting behaviours based on mental states	12	1	47	-33
0	choice	Predicting behaviours based on mental states	12	46	-54	-20
Wang et al. 2015; DOI: 10.3389/fnbeh.2015.00133	choice	Predicting behaviours based on mental states	56	18	-102	12
0	choice	Predicting behaviours based on mental states	56	-3	-54	42
0	choice	Predicting behaviours based on mental states	56	-9	-102	9
0	choice	Predicting behaviours based on mental states	56	-39	-78	42
0	choice	Predicting behaviours based on mental states	56	54	0	-27
0	choice	Predicting behaviours based on mental states	56	-18	33	42
0	choice	Predicting behaviours based on mental states	56	48	-45	15
Willert et al., 2015; DOI: 10.1111/bdi.12352	choice	Inferring mental states from cartoon stories	81	-6	56	33
0	choice	Inferring mental states from cartoon stories	81	-48	23	-12
0	choice	Inferring mental states from cartoon stories	81	57	29	0
0	choice	Inferring mental states from cartoon stories	81	-9	20	63
0	choice	Inferring mental states from cartoon stories	81	45	5	54
0	choice	Inferring mental states from cartoon stories	81	-54	-58	21
0	choice	Inferring mental states from cartoon stories	81	57	-55	15
0	choice	Inferring mental states from cartoon stories	81	54	-52	24
0	choice	Inferring mental states from cartoon stories	81	-48	2	-36
0	choice	Inferring mental states from cartoon stories	81	-45	14	-36
0	choice	Inferring mental states from cartoon stories	81	45	17	-36
0	choice	Inferring mental states from cartoon stories	81	-3	-100	3
0	choice	Inferring mental states from cartoon stories	81	12	-97	9
0	choice	Inferring mental states from cartoon stories	81	-3	-88	42
0	choice	Inferring mental states from cartoon stories	81	27	-79	-33
0	choice	Inferring mental states from cartoon stories	81	-21	-76	-36
0	choice	Inferring mental states from cartoon stories	81	-6	-58	-45
0	choice	Inferring mental states from cartoon stories	81	6	-55	-45
0	choice	Inferring mental states from cartoon stories	81	-6	-55	36
0	choice	Inferring mental states from cartoon stories	81	-6	-28	0
0	choice	Inferring mental states from cartoon stories	81	-12	-13	-15
0	choice	Inferring mental states from cartoon stories	81	12	5	12
Golec-Staskiewicz, K; Pluta, A; Wojciechowski, J; Okruszek, L; Haman, M; Wysocka, J; Wolak, T; 2022; DOI: 10.1080/17470919.2022.2138536	choice	Inferring mental states from cartoon stories	57	-10	20	56
0	choice	Inferring mental states from cartoon stories	57	-10	44	54
0	choice	Inferring mental states from cartoon stories	57	-58	-56	22
0	choice	Inferring mental states from cartoon stories	57	-46	-48	36
0	choice	Inferring mental states from cartoon stories	57	10	58	34
0	choice	Inferring mental states from cartoon stories	57	62	-10	20
0	choice	Inferring mental states from cartoon stories	57	60	-32	2
0	choice	Inferring mental states from cartoon stories	57	56	14	-12
0	choice	Inferring mental states from cartoon stories	57	-58	-16	4
0	choice	Inferring mental states from cartoon stories	57	-42	-26	14
0	choice	Inferring mental states from cartoon stories	57	-50	-38	0
0	choice	Inferring mental states from cartoon stories	57	-40	-58	36
0	choice	Inferring mental states from cartoon stories	57	-62	-54	22
0	choice	Inferring mental states from cartoon stories	57	-2	-60	48
0	choice	Inferring mental states from cartoon stories	57	0	-50	66
0	choice	Inferring mental states from cartoon stories	57	-32	-24	62
0	choice	Inferring mental states from cartoon stories	57	50	-48	20
0	choice	Inferring mental states from cartoon stories	57	-36	6	48
0	choice	Inferring mental states from cartoon stories	57	50	-38	4
0	choice	Inferring mental states from cartoon stories	57	44	-72	-10
0	choice	Inferring mental states from cartoon stories	57	28	-94	-8
0	choice	Inferring mental states from cartoon stories	57	-38	0	58
0	choice	Inferring mental states from cartoon stories	57	-42	14	28
0	choice	Inferring mental states from cartoon stories	57	-52	34	6
0	choice	Inferring mental states from cartoon stories	57	-4	-48	54
0	choice	Inferring mental states from cartoon stories	57	-34	-46	50
0	choice	Inferring mental states from cartoon stories	57	-16	-68	56
0	choice	Inferring mental states from cartoon stories	57	34	-54	56
0	choice	Inferring mental states from cartoon stories	57	32	-66	40
0	choice	Inferring mental states from cartoon stories	57	-4	14	54
0	choice	Inferring mental states from cartoon stories	57	36	-44	-22
0	choice	Inferring mental states from cartoon stories	57	-34	-42	-22
0	choice	Inferring mental states from cartoon stories	57	40	-64	-12
0	choice	Inferring mental states from cartoon stories	57	6	-12	10
0	choice	Inferring mental states from cartoon stories	57	-14	-20	8
0	choice	Inferring mental states from cartoon stories	57	-42	6	26
0	choice	Inferring mental states from cartoon stories	57	-42	6	26
0	choice	Inferring mental states from cartoon stories	57	-44	26	22
0	choice	Inferring mental states from cartoon stories	57	-40	2	50
Balgova, E; Diveica, V; Walbrin, J; Binney, RJ; 2022; DOI: 10.1002/hbm.25976	choice	Inferring mental states from cartoon stories	24	-57	-6	-30
0	choice	Inferring mental states from cartoon stories	24	-54	6	-39
0	choice	Inferring mental states from cartoon stories	24	-51	-51	-24
0	choice	Inferring mental states from cartoon stories	24	-12	-60	42
0	choice	Inferring mental states from cartoon stories	24	-45	-60	-9
0	choice	Inferring mental states from cartoon stories	24	-39	-51	45
0	choice	Inferring mental states from cartoon stories	24	-9	-75	48
0	choice	Inferring mental states from cartoon stories	24	-48	-21	-27
0	choice	Inferring mental states from cartoon stories	24	-48	-54	3
0	choice	Inferring mental states from cartoon stories	24	-51	-51	-36
0	choice	Inferring mental states from cartoon stories	24	-39	-60	15
0	choice	Inferring mental states from cartoon stories	24	-42	18	-42
0	choice	Inferring mental states from cartoon stories	24	48	-63	-12
0	choice	Inferring mental states from cartoon stories	24	30	-90	-6
0	choice	Inferring mental states from cartoon stories	24	33	-75	3
0	choice	Inferring mental states from cartoon stories	24	63	-36	-9
0	choice	Inferring mental states from cartoon stories	24	36	-42	-33
0	choice	Inferring mental states from cartoon stories	24	27	-78	-42
0	choice	Inferring mental states from cartoon stories	24	36	-84	-39
0	choice	Inferring mental states from cartoon stories	24	57	-39	21
0	choice	Inferring mental states from cartoon stories	24	42	-48	-30
0	choice	Inferring mental states from cartoon stories	24	42	-60	18
0	choice	Inferring mental states from cartoon stories	24	45	-51	-42
0	choice	Inferring mental states from cartoon stories	24	39	-81	12
0	choice	Inferring mental states from cartoon stories	24	-3	63	21
0	choice	Inferring mental states from cartoon stories	24	9	45	-24
0	choice	Inferring mental states from cartoon stories	24	6	51	-18
0	choice	Inferring mental states from cartoon stories	24	-12	60	27
0	choice	Inferring mental states from cartoon stories	24	-12	57	36
0	choice	Inferring mental states from cartoon stories	24	3	60	30
0	choice	Inferring mental states from cartoon stories	24	9	63	-9
0	choice	Inferring mental states from cartoon stories	24	3	57	-6
0	choice	Inferring mental states from cartoon stories	24	3	60	6
0	choice	Inferring mental states from cartoon stories	24	-54	-27	18
0	choice	Inferring mental states from cartoon stories	24	-63	-15	9
0	choice	Inferring mental states from cartoon stories	24	60	6	-33
0	choice	Inferring mental states from cartoon stories	24	51	12	-45
0	choice	Inferring mental states from cartoon stories	24	51	18	-39
0	choice	Inferring mental states from cartoon stories	24	45	24	-39
0	choice	Inferring mental states from cartoon stories	24	60	-9	-24
0	choice	Inferring mental states from cartoon stories	24	-24	3	60
0	choice	Inferring mental states from cartoon stories	24	-24	0	48
0	choice	Inferring mental states from cartoon stories	24	-12	-12	78
0	choice	Inferring mental states from cartoon stories	24	-30	-6	63
0	choice	Inferring mental states from cartoon stories	24	-21	27	60
0	choice	Inferring mental states from cartoon stories	24	24	-42	57
0	choice	Inferring mental states from cartoon stories	24	18	-57	60
0	choice	Inferring mental states from cartoon stories	24	9	-63	54
Sami, H; Tei, S; Takahashi, H; Fujino, J; 2023; DOI: 10.1016/j.bbr.2023.114332	choice	Inferring mental states from cartoon stories	26	-50	-52	16
0	choice	Inferring mental states from cartoon stories	26	42	18	32
0	choice	Inferring mental states from cartoon stories	26	36	4	40
0	choice	Inferring mental states from cartoon stories	26	20	-2	-12
0	choice	Inferring mental states from cartoon stories	26	20	-52	24
0	choice	Inferring mental states from cartoon stories	26	50	-58	14
0	choice	Inferring mental states from cartoon stories	26	42	-70	-6
Wen, X; Xie, JS; Cant, JS; Xiang, YH; Fang, X; Lin, JB; Huang, RW; Mo, L; 2020; DOI: 10.1016/j.neuropsychologia.2020.107662	choice	Inferring mental states from cartoon stories	26	0	15	51
0	choice	Inferring mental states from cartoon stories	26	-30	18	6
0	choice	Inferring mental states from cartoon stories	26	30	21	6
0	choice	Inferring mental states from cartoon stories	26	-33	-45	42
0	choice	Inferring mental states from cartoon stories	26	39	-42	42
0	choice	Inferring mental states from cartoon stories	26	51	9	24
0	choice	Inferring mental states from cartoon stories	26	27	0	51
0	choice	Inferring mental states from cartoon stories	26	42	36	18
0	choice	Inferring mental states from cartoon stories	26	-18	-66	48
0	choice	Inferring mental states from cartoon stories	26	-9	-99	9
0	choice	Inferring mental states from cartoon stories	26	-24	-66	-27
Vucurovic, K; Raucher-Chene, D; Obert, A; Gobin, P; Henry, A; Barriere, S; Traykova, M; Gierski, F; Portefaix, C; Caillies, S; Kaladjian, A; 2023; DOI: 10.1093/scan/nsac051	choice	Inferring mental states from cartoon stories	35	-2	-56	38
0	choice	Inferring mental states from cartoon stories	35	-4	-48	22
0	choice	Inferring mental states from cartoon stories	35	-6	-46	42
0	choice	Inferring mental states from cartoon stories	35	50	-20	-12
0	choice	Inferring mental states from cartoon stories	35	52	-32	-4
0	choice	Inferring mental states from cartoon stories	35	54	-38	6
0	choice	Inferring mental states from cartoon stories	35	-8	56	20
0	choice	Inferring mental states from cartoon stories	35	-2	58	2
0	choice	Inferring mental states from cartoon stories	35	-22	48	26
0	choice	Inferring mental states from cartoon stories	35	-56	-10	-18
0	choice	Inferring mental states from cartoon stories	35	-42	30	-4
0	choice	Inferring mental states from cartoon stories	35	-58	-42	6
0	choice	Inferring mental states from cartoon stories	35	-54	-62	18
0	choice	Inferring mental states from cartoon stories	35	-50	-64	38
0	choice	Inferring mental states from cartoon stories	35	-54	-52	20
0	choice	Inferring mental states from cartoon stories	35	2	56	18
0	choice	Inferring mental states from cartoon stories	35	8	58	6
0	choice	Inferring mental states from cartoon stories	35	2	56	0
0	choice	Inferring mental states from cartoon stories	35	46	-76	-8
0	choice	Inferring mental states from cartoon stories	35	52	-68	4
0	choice	Inferring mental states from cartoon stories	35	52	-58	10
0	choice	Inferring mental states from cartoon stories	35	-6	-48	44
0	choice	Inferring mental states from cartoon stories	35	-2	-56	42
0	choice	Inferring mental states from cartoon stories	35	-50	-72	8
0	choice	Inferring mental states from cartoon stories	35	-6	54	22
0	choice	Inferring mental states from cartoon stories	35	-2	-46	30
0	choice	Inferring mental states from cartoon stories	35	6	58	16
0	choice	Inferring mental states from cartoon stories	35	2	52	26
0	choice	Inferring mental states from cartoon stories	35	-14	-90	-8
0	choice	Inferring mental states from cartoon stories	35	18	-86	-2
0	choice	Inferring mental states from cartoon stories	35	-26	-44	-12
0	choice	Inferring mental states from cartoon stories	35	28	-46	-10
0	choice	Inferring mental states from cartoon stories	35	-58	-24	38
Wysocka, J; Golec, K; Haman, M; Wolak, T; Kochanski, B; Pluta, A; 2020; DOI: 10.3389/fnhum.2020.00119	choice	Inferring mental states from cartoon stories	13	30	-83	-14
0	choice	Inferring mental states from cartoon stories	13	-34	-84	-4
0	choice	Inferring mental states from cartoon stories	13	-42	18	-8
0	choice	Inferring mental states from cartoon stories	13	50	-60	14
0	choice	Inferring mental states from cartoon stories	13	-64	-44	6
0	choice	Inferring mental states from cartoon stories	13	-32	10	60
0	choice	Inferring mental states from cartoon stories	13	46	10	48
0	choice	Inferring mental states from cartoon stories	13	2	-54	52
0	choice	Inferring mental states from cartoon stories	13	-26	-96	-4
0	choice	Inferring mental states from cartoon stories	13	20	-94	-8
0	choice	Inferring mental states from cartoon stories	13	50	-66	18
0	choice	Inferring mental states from cartoon stories	13	-54	-22	2
0	choice	Inferring mental states from cartoon stories	13	52	-16	8
0	choice	Inferring mental states from cartoon stories	13	50	-40	2
0	choice	Inferring mental states from cartoon stories	13	-56	-56	22
Schmidt, SNL; Hass, J; Kirsch, P; Mier, D; 2021; DOI: 10.1111/psyp.13781	choice	Inferring mental states from cartoon stories	75	18	-97	13
0	choice	Inferring mental states from cartoon stories	75	24	-94	4
0	choice	Inferring mental states from cartoon stories	75	-27	-94	-5
0	choice	Inferring mental states from cartoon stories	75	-45	29	-5
0	choice	Inferring mental states from cartoon stories	75	-51	23	13
0	choice	Inferring mental states from cartoon stories	75	-54	-43	4
0	choice	Inferring mental states from cartoon stories	75	21	-10	-14
0	choice	Inferring mental states from cartoon stories	75	21	-28	-2
0	choice	Inferring mental states from cartoon stories	75	57	29	1
0	choice	Inferring mental states from cartoon stories	75	36	29	-17
0	choice	Inferring mental states from cartoon stories	75	0	-49	31
0	choice	Inferring mental states from cartoon stories	75	-18	-13	-14
0	choice	Inferring mental states from cartoon stories	75	-27	-4	-20
0	choice	Inferring mental states from cartoon stories	75	-21	-28	-2
0	choice	Inferring mental states from cartoon stories	75	0	17	70
0	choice	Inferring mental states from cartoon stories	75	-9	56	34
0	choice	Inferring mental states from cartoon stories	75	-3	17	58
0	choice	Inferring mental states from cartoon stories	75	-42	8	52
0	choice	Inferring mental states from cartoon stories	75	48	-37	4
0	choice	Inferring mental states from cartoon stories	75	54	-58	22
0	choice	Inferring mental states from cartoon stories	75	42	-52	19
0	choice	Inferring mental states from cartoon stories	75	54	-10	-14
0	choice	Inferring mental states from cartoon stories	75	0	38	-23
0	choice	Inferring mental states from cartoon stories	75	0	53	-14
0	choice	Inferring mental states from cartoon stories	75	36	-85	-8
0	choice	Inferring mental states from cartoon stories	75	21	-94	1
0	choice	Inferring mental states from cartoon stories	75	15	-100	13
0	choice	Inferring mental states from cartoon stories	75	0	-49	31
0	choice	Inferring mental states from cartoon stories	75	-9	56	31
0	choice	Inferring mental states from cartoon stories	75	-9	50	40
0	choice	Inferring mental states from cartoon stories	75	-6	20	70
0	choice	Inferring mental states from cartoon stories	75	54	29	1
0	choice	Inferring mental states from cartoon stories	75	36	29	-17
0	choice	Inferring mental states from cartoon stories	75	-21	-13	-14
0	choice	Inferring mental states from cartoon stories	75	-30	-7	-17
0	choice	Inferring mental states from cartoon stories	75	0	41	-20
0	choice	Inferring mental states from cartoon stories	75	21	-10	-11
0	choice	Inferring mental states from cartoon stories	75	30	-4	-20
0	choice	Inferring mental states from cartoon stories	75	-39	17	55
0	choice	Inferring mental states from cartoon stories	75	3	-55	-38
0	choice	Inferring mental states from cartoon stories	75	42	17	-32
0	choice	Inferring mental states from cartoon stories	75	33	-58	52
0	choice	Inferring mental states from cartoon stories	75	36	-67	49
0	choice	Inferring mental states from cartoon stories	75	39	-52	58
0	choice	Inferring mental states from cartoon stories	75	27	11	52
0	choice	Inferring mental states from cartoon stories	75	-15	-67	55
0	choice	Inferring mental states from cartoon stories	75	39	8	31
0	choice	Inferring mental states from cartoon stories	75	51	14	31
0	choice	Inferring mental states from cartoon stories	75	12	-97	16
0	choice	Inferring mental states from cartoon stories	75	12	-91	1
0	choice	Inferring mental states from cartoon stories	75	-15	-97	7
0	choice	Inferring mental states from cartoon stories	75	-54	26	10
0	choice	Inferring mental states from cartoon stories	75	-42	23	-2
0	choice	Inferring mental states from cartoon stories	75	-45	20	25
0	choice	Inferring mental states from cartoon stories	75	48	20	25
0	choice	Inferring mental states from cartoon stories	75	51	29	16
0	choice	Inferring mental states from cartoon stories	75	33	23	-2
0	choice	Inferring mental states from cartoon stories	75	-3	17	52
0	choice	Inferring mental states from cartoon stories	75	-9	56	34
0	choice	Inferring mental states from cartoon stories	75	9	56	40
0	choice	Inferring mental states from cartoon stories	75	48	-37	4
0	choice	Inferring mental states from cartoon stories	75	51	-58	19
0	choice	Inferring mental states from cartoon stories	75	57	-49	13
0	choice	Inferring mental states from cartoon stories	75	45	14	-29
0	choice	Inferring mental states from cartoon stories	75	51	-13	-11
0	choice	Inferring mental states from cartoon stories	75	0	-55	-32
0	choice	Inferring mental states from cartoon stories	75	18	-10	-14
0	choice	Inferring mental states from cartoon stories	75	30	-7	-17
0	choice	Inferring mental states from cartoon stories	75	-60	-49	10
0	choice	Inferring mental states from cartoon stories	75	-42	-58	22
0	choice	Inferring mental states from cartoon stories	75	3	41	-20
0	choice	Inferring mental states from cartoon stories	75	3	29	-26
0	choice	Inferring mental states from cartoon stories	75	-18	-10	-11
0	choice	Inferring mental states from cartoon stories	75	0	-61	37
0	choice	Inferring mental states from cartoon stories	75	9	-31	1
0	choice	Inferring mental states from cartoon stories	75	21	-31	1
0	choice	Inferring mental states from cartoon stories	75	-6	-16	7
0	choice	Inferring mental states from cartoon stories	75	36	-1	-35
0	choice	Inferring mental states from cartoon stories	75	51	8	49
0	choice	Inferring mental states from cartoon stories	75	12	8	4
0	choice	Inferring mental states from cartoon stories	75	-48	32	7
0	choice	Inferring mental states from cartoon stories	75	-48	20	16
0	choice	Inferring mental states from cartoon stories	75	-60	-52	10
0	choice	Inferring mental states from cartoon stories	75	-54	-49	19
0	choice	Inferring mental states from cartoon stories	75	-51	-37	1
0	choice	Inferring mental states from cartoon stories	75	48	-34	4
0	choice	Inferring mental states from cartoon stories	75	57	-52	16
0	choice	Inferring mental states from cartoon stories	75	57	-43	10
0	choice	Inferring mental states from cartoon stories	75	57	32	4
0	choice	Inferring mental states from cartoon stories	75	24	-76	-32
0	choice	Inferring mental states from cartoon stories	75	9	-82	-26
0	choice	Inferring mental states from cartoon stories	75	15	-79	-32
0	choice	Inferring mental states from cartoon stories	75	-21	-79	-32
0	choice	Inferring mental states from cartoon stories	75	-54	-4	-11
0	choice	Inferring mental states from cartoon stories	75	0	11	61
0	choice	Inferring mental states from cartoon stories	75	-6	17	46
0	choice	Inferring mental states from cartoon stories	75	-6	-67	40
0	choice	Inferring mental states from cartoon stories	75	21	-7	31
0	choice	Inferring mental states from cartoon stories	75	63	-52	19
0	choice	Inferring mental states from cartoon stories	75	60	-61	25
0	choice	Inferring mental states from cartoon stories	75	51	-64	28
0	choice	Inferring mental states from cartoon stories	75	-45	-61	28
0	choice	Inferring mental states from cartoon stories	75	-54	-49	31
0	choice	Inferring mental states from cartoon stories	75	-45	17	-29
0	choice	Inferring mental states from cartoon stories	75	-33	20	-29
0	choice	Inferring mental states from cartoon stories	75	57	-7	-14
0	choice	Inferring mental states from cartoon stories	75	45	14	-32
0	choice	Inferring mental states from cartoon stories	75	-60	-7	-11
0	choice	Inferring mental states from cartoon stories	75	-6	56	31
0	choice	Inferring mental states from cartoon stories	75	12	-97	13
0	choice	Inferring mental states from cartoon stories	75	9	-94	4
0	choice	Inferring mental states from cartoon stories	75	-9	-91	-2
0	choice	Inferring mental states from cartoon stories	75	36	32	-11
0	choice	Inferring mental states from cartoon stories	75	33	23	-2
0	choice	Inferring mental states from cartoon stories	75	30	38	-23
0	choice	Inferring mental states from cartoon stories	75	45	32	16
0	choice	Inferring mental states from cartoon stories	75	45	14	28
0	choice	Inferring mental states from cartoon stories	75	57	26	34
0	choice	Inferring mental states from cartoon stories	75	3	38	-20
0	choice	Inferring mental states from cartoon stories	75	0	50	-17
0	choice	Inferring mental states from cartoon stories	75	3	14	-26
0	choice	Inferring mental states from cartoon stories	75	-6	59	34
0	choice	Inferring mental states from cartoon stories	75	0	29	46
0	choice	Inferring mental states from cartoon stories	75	3	20	49
0	choice	Inferring mental states from cartoon stories	75	-42	11	31
0	choice	Inferring mental states from cartoon stories	75	-45	20	25
0	choice	Inferring mental states from cartoon stories	75	-39	23	-17
0	choice	Inferring mental states from cartoon stories	75	-30	20	-5
0	choice	Inferring mental states from cartoon stories	75	-39	23	-5
0	choice	Inferring mental states from cartoon stories	75	18	-10	-14
0	choice	Inferring mental states from cartoon stories	75	30	-7	-32
0	choice	Inferring mental states from cartoon stories	75	0	-55	-32
0	choice	Inferring mental states from cartoon stories	75	0	-52	28
0	choice	Inferring mental states from cartoon stories	75	63	-10	-20
0	choice	Inferring mental states from cartoon stories	75	-33	-70	-44
0	choice	Inferring mental states from cartoon stories	75	48	-61	28
0	choice	Inferring mental states from cartoon stories	75	-9	-79	-32
0	choice	Inferring mental states from cartoon stories	75	-18	-10	-14
0	choice	Inferring mental states from cartoon stories	75	36	14	61
0	choice	Inferring mental states from cartoon stories	75	0	-13	-8
0	choice	Inferring mental states from cartoon stories	75	-63	-16	-14
0	choice	Inferring mental states from cartoon stories	75	12	-97	16
0	choice	Inferring mental states from cartoon stories	75	-21	-91	-8
0	choice	Inferring mental states from cartoon stories	75	12	-91	1
0	choice	Inferring mental states from cartoon stories	75	33	23	-2
0	choice	Inferring mental states from cartoon stories	75	54	32	16
0	choice	Inferring mental states from cartoon stories	75	48	17	25
0	choice	Inferring mental states from cartoon stories	75	-45	23	-2
0	choice	Inferring mental states from cartoon stories	75	-54	23	4
0	choice	Inferring mental states from cartoon stories	75	-45	23	19
0	choice	Inferring mental states from cartoon stories	75	-3	20	46
0	choice	Inferring mental states from cartoon stories	75	-6	20	70
0	choice	Inferring mental states from cartoon stories	75	-9	41	58
0	choice	Inferring mental states from cartoon stories	75	0	-55	-32
0	choice	Inferring mental states from cartoon stories	75	-48	-40	4
0	choice	Inferring mental states from cartoon stories	75	-60	-49	13
0	choice	Inferring mental states from cartoon stories	75	-9	59	34
0	choice	Inferring mental states from cartoon stories	75	18	-10	-14
0	choice	Inferring mental states from cartoon stories	75	9	-13	7
0	choice	Inferring mental states from cartoon stories	75	48	-58	16
0	choice	Inferring mental states from cartoon stories	75	48	-16	-11
0	choice	Inferring mental states from cartoon stories	75	-15	-79	-35
0	choice	Inferring mental states from cartoon stories	75	51	-40	10
0	choice	Inferring mental states from cartoon stories	75	-3	38	-23
0	choice	Inferring mental states from cartoon stories	75	3	29	-29
Naor, N; Rohr, C; Schaare, LH; Limbachia, C; Shamay-Tsoory, S; Okon-Singer, H; 2020; DOI: 10.1093/scan/nsaa094	comprehension	Inferring mental states from cartoon stories	33	50	14	-2
0	comprehension	Inferring mental states from cartoon stories	33	-44	2	2
0	comprehension	Inferring mental states from cartoon stories	33	-62	-22	28
0	comprehension	Inferring mental states from cartoon stories	33	0	16	32
0	comprehension	Inferring mental states from cartoon stories	33	-62	-42	46
0	comprehension	Inferring mental states from cartoon stories	33	60	-46	44
0	comprehension	Inferring mental states from cartoon stories	33	46	24	-4
0	comprehension	Inferring mental states from cartoon stories	33	-38	10	-6
Li, Y; Li, WJ; Zhang, TT; Zhang, JJ; Jin, ZL; Li, L; 2021; DOI: 10.1002/hbm.25310	choice	Inferring mental states from cartoon stories	26	-33	-27	51
0	choice	Inferring mental states from cartoon stories	26	15	-51	-24
0	choice	Inferring mental states from cartoon stories	26	12	-72	-42
0	choice	Inferring mental states from cartoon stories	26	45	-60	-12
0	choice	Inferring mental states from cartoon stories	26	42	-69	-9
0	choice	Inferring mental states from cartoon stories	26	-39	-60	-9
0	choice	Inferring mental states from cartoon stories	26	-30	-90	15
0	choice	Inferring mental states from cartoon stories	26	-42	-3	12
0	choice	Inferring mental states from cartoon stories	26	-6	0	39
0	choice	Inferring mental states from cartoon stories	26	48	36	6
0	choice	Inferring mental states from cartoon stories	26	36	-24	57
0	choice	Inferring mental states from cartoon stories	26	9	-24	51
0	choice	Inferring mental states from cartoon stories	26	-15	-51	-21
0	choice	Inferring mental states from cartoon stories	26	18	-90	18
0	choice	Inferring mental states from cartoon stories	26	48	-57	39
Ardizzi, M; Ferroni, F; Umilta, MA; Pinardi, C; Errante, A; Ferri, F; Fadda, E; Gallese, V; 2021; DOI: 10.1093/scan/nsab066	choice	Inferring mental states from cartoon stories	20	-1	28	39
0	choice	Inferring mental states from cartoon stories	20	4	36	28
0	choice	Inferring mental states from cartoon stories	20	9	20	56
0	choice	Inferring mental states from cartoon stories	20	44	22	-6
0	choice	Inferring mental states from cartoon stories	20	39	11	45
0	choice	Inferring mental states from cartoon stories	20	54	30	25
0	choice	Inferring mental states from cartoon stories	20	-42	22	-3
Favre, P; Kanske, P; Engen, H; Singer, T; 2021; DOI: 10.1016/j.neuroimage.2021.118132	choice	Inferring mental states from cartoon stories	332	-45	-64	-7
0	choice	Inferring mental states from cartoon stories	332	48	-61	-7
0	choice	Inferring mental states from cartoon stories	332	60	-22	32
0	choice	Inferring mental states from cartoon stories	332	-63	-22	29
0	choice	Inferring mental states from cartoon stories	332	45	35	5
0	choice	Inferring mental states from cartoon stories	332	45	11	26
0	choice	Inferring mental states from cartoon stories	332	-27	-1	47
0	choice	Inferring mental states from cartoon stories	332	33	-1	47
0	choice	Inferring mental states from cartoon stories	332	-27	35	-16
0	choice	Inferring mental states from cartoon stories	332	-42	5	29
0	choice	Inferring mental states from cartoon stories	332	-48	38	11
0	choice	Inferring mental states from cartoon stories	332	27	32	-19
0	choice	Inferring mental states from cartoon stories	332	39	-4	-7
0	choice	Inferring mental states from cartoon stories	332	-36	29	2
0	choice	Inferring mental states from cartoon stories	332	-33	20	-19
0	choice	Inferring mental states from cartoon stories	332	6	-28	-4
0	choice	Inferring mental states from cartoon stories	332	-36	-7	-7
0	choice	Inferring mental states from cartoon stories	332	18	-28	41
0	choice	Inferring mental states from cartoon stories	332	21	-4	-13
0	choice	Inferring mental states from cartoon stories	332	0	5	32
0	choice	Inferring mental states from cartoon stories	332	-3	-52	29
0	choice	Inferring mental states from cartoon stories	332	48	11	-34
0	choice	Inferring mental states from cartoon stories	332	51	-67	-4
0	choice	Inferring mental states from cartoon stories	332	-48	-73	2
0	choice	Inferring mental states from cartoon stories	332	12	-82	5
0	choice	Inferring mental states from cartoon stories	332	0	-58	35
0	choice	Inferring mental states from cartoon stories	332	66	-34	20
0	choice	Inferring mental states from cartoon stories	332	-45	5	17
0	choice	Inferring mental states from cartoon stories	332	54	35	2
Wu, TY; Han, SH; 2021; DOI: 10.7554/eLife.66043	choice	Inferring mental states from cartoon stories	32	-45	17	#VALUE!
0	choice	Inferring mental states from cartoon stories	32	45	26	#VALUE!
0	choice	Inferring mental states from cartoon stories	32	51	-58	-5
0	choice	Inferring mental states from cartoon stories	32	3	56	25
0	choice	Inferring mental states from cartoon stories	32	-63	-25	31
0	choice	Inferring mental states from cartoon stories	32	30	-58	55
0	choice	Inferring mental states from cartoon stories	32	58	-25	26
Labek, K; Dommes, L; Bosch, JE; Schurz, M; Viviani, R; Buchheim, A; 2022; DOI: 10.3390/brainsci12070855	comprehension	Inferring mental states from cartoon stories	19	52	-26	4
0	comprehension	Inferring mental states from cartoon stories	19	54	-18	0
0	comprehension	Inferring mental states from cartoon stories	19	20	-10	-22
0	comprehension	Inferring mental states from cartoon stories	19	-28	-32	-16
0	comprehension	Inferring mental states from cartoon stories	19	-44	-32	10
0	comprehension	Inferring mental states from cartoon stories	19	-58	-48	32
0	comprehension	Inferring mental states from cartoon stories	19	-62	-30	-4
0	comprehension	Inferring mental states from cartoon stories	19	-44	-74	44
0	comprehension	Inferring mental states from cartoon stories	19	12	-40	10
0	comprehension	Inferring mental states from cartoon stories	19	8	-38	52
0	comprehension	Inferring mental states from cartoon stories	19	-8	-30	52
0	comprehension	Inferring mental states from cartoon stories	19	8	-82	-8
0	comprehension	Inferring mental states from cartoon stories	19	18	-78	-12
Arioli, M; Basso, G; Carne, I; Poggi, P; Canessa, N; 2021; DOI: 10.1016/j.bbr.2020.113027	choice	Inferring mental states from cartoon stories	34	52	34	16
0	choice	Inferring mental states from cartoon stories	34	48	28	34
0	choice	Inferring mental states from cartoon stories	34	32	6	28
0	choice	Inferring mental states from cartoon stories	34	36	-2	46
0	choice	Inferring mental states from cartoon stories	34	-48	-2	50
0	choice	Inferring mental states from cartoon stories	34	-52	22	24
0	choice	Inferring mental states from cartoon stories	34	-34	6	26
0	choice	Inferring mental states from cartoon stories	34	-6	64	-10
0	choice	Inferring mental states from cartoon stories	34	-10	66	10
0	choice	Inferring mental states from cartoon stories	34	34	32	-16
0	choice	Inferring mental states from cartoon stories	34	-12	2	72
0	choice	Inferring mental states from cartoon stories	34	10	12	48
0	choice	Inferring mental states from cartoon stories	34	14	0	72
0	choice	Inferring mental states from cartoon stories	34	50	-14	54
0	choice	Inferring mental states from cartoon stories	34	-14	60	26
0	choice	Inferring mental states from cartoon stories	34	-30	30	-14
0	choice	Inferring mental states from cartoon stories	34	20	-94	-2
0	choice	Inferring mental states from cartoon stories	34	28	-88	-2
0	choice	Inferring mental states from cartoon stories	34	-10	-90	-8
0	choice	Inferring mental states from cartoon stories	34	-18	-92	-8
0	choice	Inferring mental states from cartoon stories	34	24	-6	-22
0	choice	Inferring mental states from cartoon stories	34	-28	-4	-20
0	choice	Inferring mental states from cartoon stories	34	-30	-10	-32
0	choice	Inferring mental states from cartoon stories	34	-28	-60	-48
0	choice	Inferring mental states from cartoon stories	34	-24	-62	-46
Biro, B; Cserjesi, R; Kocsel, N; Galambos, A; Gecse, K; Kovacs, LN; Baksa, D; Juhasz, G; Kokonyei, G; 2022; DOI: 10.1371/journal.pone.0279823	choice	Inferring mental states from cartoon stories	31	0	56	23
0	choice	Inferring mental states from cartoon stories	31	6	50	17
0	choice	Inferring mental states from cartoon stories	31	6	47	26
0	choice	Inferring mental states from cartoon stories	31	-45	23	-10
0	choice	Inferring mental states from cartoon stories	31	-36	17	-25
0	choice	Inferring mental states from cartoon stories	31	-42	17	-19
0	choice	Inferring mental states from cartoon stories	31	9	-25	-1
0	choice	Inferring mental states from cartoon stories	31	12	11	8
0	choice	Inferring mental states from cartoon stories	31	6	8	-1
0	choice	Inferring mental states from cartoon stories	31	6	-7	8
0	choice	Inferring mental states from cartoon stories	31	-39	-76	11
0	choice	Inferring mental states from cartoon stories	31	0	50	-16
0	choice	Inferring mental states from cartoon stories	31	0	59	-13
0	choice	Inferring mental states from cartoon stories	31	-6	-7	5
0	choice	Inferring mental states from cartoon stories	31	-9	8	5
0	choice	Inferring mental states from cartoon stories	31	-12	14	-1
0	choice	Inferring mental states from cartoon stories	31	-21	-7	-16
0	choice	Inferring mental states from cartoon stories	31	6	17	68
0	choice	Inferring mental states from cartoon stories	31	15	32	59
0	choice	Inferring mental states from cartoon stories	31	3	14	56
0	choice	Inferring mental states from cartoon stories	31	-60	-10	-16
0	choice	Inferring mental states from cartoon stories	31	57	-37	-1
0	choice	Inferring mental states from cartoon stories	31	48	-37	5
0	choice	Inferring mental states from cartoon stories	31	51	-73	2
0	choice	Inferring mental states from cartoon stories	31	39	-67	20
0	choice	Inferring mental states from cartoon stories	31	42	-73	8
0	choice	Inferring mental states from cartoon stories	31	33	-70	41
0	choice	Inferring mental states from cartoon stories	31	3	-52	56
0	choice	Inferring mental states from cartoon stories	31	6	-64	47
0	choice	Inferring mental states from cartoon stories	31	12	-91	8
0	choice	Inferring mental states from cartoon stories	31	18	-88	-1
0	choice	Inferring mental states from cartoon stories	31	-39	-79	2
0	choice	Inferring mental states from cartoon stories	31	6	-52	32
0	choice	Inferring mental states from cartoon stories	31	0	-55	20
0	choice	Inferring mental states from cartoon stories	31	3	-61	29
0	choice	Inferring mental states from cartoon stories	31	27	-73	44
0	choice	Inferring mental states from cartoon stories	31	12	-88	-4
0	choice	Inferring mental states from cartoon stories	31	15	-94	2
0	choice	Inferring mental states from cartoon stories	31	-6	-94	2
0	choice	Inferring mental states from cartoon stories	31	-3	-85	-4
Kegel, LC; Brugger, P; Fruhholz, S; Grunwald, T; Hilfiker, P; Kohnen, O; Loertscher, ML; Mersch, D; Rey, A; Sollfrank, T; Steiger, BK; Sternagel, J; Weber, M; Jokeit, H; 2020; DOI: 10.1093/scan/nsaa039	choice	Inferring mental states from cartoon stories	30	40	-74	-8
0	choice	Inferring mental states from cartoon stories	30	44	-50	-20
0	choice	Inferring mental states from cartoon stories	30	44	-68	-4
0	choice	Inferring mental states from cartoon stories	30	54	8	-18
0	choice	Inferring mental states from cartoon stories	30	-42	-74	-2
0	choice	Inferring mental states from cartoon stories	30	-42	-48	-18
0	choice	Inferring mental states from cartoon stories	30	-44	-64	8
0	choice	Inferring mental states from cartoon stories	30	-48	-46	8
0	choice	Inferring mental states from cartoon stories	30	-34	4	-20
0	choice	Inferring mental states from cartoon stories	30	-44	24	-2
0	choice	Inferring mental states from cartoon stories	30	22	-2	-12
0	choice	Inferring mental states from cartoon stories	30	-16	-6	-8
0	choice	Inferring mental states from cartoon stories	30	60	-36	6
0	choice	Inferring mental states from cartoon stories	30	64	-46	8
0	choice	Inferring mental states from cartoon stories	30	56	2	-20
0	choice	Inferring mental states from cartoon stories	30	52	8	-24
0	choice	Inferring mental states from cartoon stories	30	-58	-10	-12
0	choice	Inferring mental states from cartoon stories	30	-58	-2	-14
0	choice	Inferring mental states from cartoon stories	30	2	-48	32
0	choice	Inferring mental states from cartoon stories	30	4	10	-8
0	choice	Inferring mental states from cartoon stories	30	30	16	-12
0	choice	Inferring mental states from cartoon stories	30	48	-64	6
0	choice	Inferring mental states from cartoon stories	30	54	-50	4
0	choice	Inferring mental states from cartoon stories	30	52	-36	8
0	choice	Inferring mental states from cartoon stories	30	46	-42	-20
0	choice	Inferring mental states from cartoon stories	30	-30	-88	6
0	choice	Inferring mental states from cartoon stories	30	-42	-68	2
0	choice	Inferring mental states from cartoon stories	30	-48	-46	8
0	choice	Inferring mental states from cartoon stories	30	-32	6	-16
0	choice	Inferring mental states from cartoon stories	30	24	2	-16
0	choice	Inferring mental states from cartoon stories	30	-18	-2	-12
0	choice	Inferring mental states from cartoon stories	30	56	-60	0
0	choice	Inferring mental states from cartoon stories	30	46	-64	2
0	choice	Inferring mental states from cartoon stories	30	48	-42	6
0	choice	Inferring mental states from cartoon stories	30	-48	-70	4
0	choice	Inferring mental states from cartoon stories	30	-56	-54	6
0	choice	Inferring mental states from cartoon stories	30	-42	-46	-18
Ma, QY; Pu, M; Haihambo, NP; Baetens, K; Heleven, E; Deroost, N; Baeken, C; Van Overwalle, F; 2022; DOI: 10.3758/s13415-021-00966-x	choice	Inferring mental states from cartoon stories	44	4	-84	-10
0	choice	Inferring mental states from cartoon stories	44	-48	-78	1
0	choice	Inferring mental states from cartoon stories	44	-50	-72	18
0	choice	Inferring mental states from cartoon stories	44	-42	-82	-2
0	choice	Inferring mental states from cartoon stories	44	50	-66	12
0	choice	Inferring mental states from cartoon stories	44	36	-58	-16
0	choice	Inferring mental states from cartoon stories	44	42	-48	-18
0	choice	Inferring mental states from cartoon stories	44	-38	-58	-14
0	choice	Inferring mental states from cartoon stories	44	4	-44	50
0	choice	Inferring mental states from cartoon stories	44	60	-34	36
0	choice	Inferring mental states from cartoon stories	44	-14	-76	-40
0	choice	Inferring mental states from cartoon stories	44	-48	-62	-26
0	choice	Inferring mental states from cartoon stories	44	-38	-56	-16
0	choice	Inferring mental states from cartoon stories	44	-34	-64	-12
0	choice	Inferring mental states from cartoon stories	44	4	-84	-10
0	choice	Inferring mental states from cartoon stories	44	-50	-72	16
0	choice	Inferring mental states from cartoon stories	44	-60	-58	18
0	choice	Inferring mental states from cartoon stories	44	-48	-78	-4
0	choice	Inferring mental states from cartoon stories	44	50	-66	14
0	choice	Inferring mental states from cartoon stories	44	36	-58	-16
0	choice	Inferring mental states from cartoon stories	44	42	-48	-16
0	choice	Inferring mental states from cartoon stories	44	4	-46	52
0	choice	Inferring mental states from cartoon stories	44	-60	-12	40
0	choice	Inferring mental states from cartoon stories	44	30	-6	48
0	choice	Inferring mental states from cartoon stories	44	-36	-4	46
0	choice	Inferring mental states from cartoon stories	44	-6	-84	-14
0	choice	Inferring mental states from cartoon stories	44	6	-84	-10
0	choice	Inferring mental states from cartoon stories	44	-14	-76	-40
0	choice	Inferring mental states from cartoon stories	44	12	-72	-36
0	choice	Inferring mental states from cartoon stories	44	12	-80	-40
0	choice	Inferring mental states from cartoon stories	44	-50	-72	18
0	choice	Inferring mental states from cartoon stories	44	-54	-66	22
0	choice	Inferring mental states from cartoon stories	44	-40	-60	-14
0	choice	Inferring mental states from cartoon stories	44	-18	-80	-10
0	choice	Inferring mental states from cartoon stories	44	52	-66	14
0	choice	Inferring mental states from cartoon stories	44	42	-48	-16
0	choice	Inferring mental states from cartoon stories	44	52	-44	18
0	choice	Inferring mental states from cartoon stories	44	4	-54	12
0	choice	Inferring mental states from cartoon stories	44	4	-44	52
0	choice	Inferring mental states from cartoon stories	44	4	-46	44
0	choice	Inferring mental states from cartoon stories	44	-22	-50	52
0	choice	Inferring mental states from cartoon stories	44	32	-10	44
0	choice	Inferring mental states from cartoon stories	44	-60	-10	38
0	choice	Inferring mental states from cartoon stories	44	-36	-4	46
0	choice	Inferring mental states from cartoon stories	44	-14	-74	-40
0	choice	Inferring mental states from cartoon stories	44	52	-66	14
0	choice	Inferring mental states from cartoon stories	44	6	-84	-10
0	choice	Inferring mental states from cartoon stories	44	40	-50	-16
0	choice	Inferring mental states from cartoon stories	44	-50	-72	18
0	choice	Inferring mental states from cartoon stories	44	-34	-64	-12
0	choice	Inferring mental states from cartoon stories	44	-38	-58	-16
0	choice	Inferring mental states from cartoon stories	44	6	-44	42
0	choice	Inferring mental states from cartoon stories	44	-34	-2	44
0	choice	Inferring mental states from cartoon stories	44	48	10	48
Caillaud, M; Bejanin, A; Laisney, M; Gagnepain, P; Gaubert, M; Viard, A; Clochon, P; de La Sayette, V; Allain, P; Eustache, F; Desgranges, B; 2020; DOI: 10.1002/hbm.24794	choice	Inferring mental states from cartoon stories	21	10	50	38
0	choice	Inferring mental states from cartoon stories	21	-4	56	34
0	choice	Inferring mental states from cartoon stories	21	-52	4	-18
0	choice	Inferring mental states from cartoon stories	21	50	8	-22
0	choice	Inferring mental states from cartoon stories	21	-60	-42	22
0	choice	Inferring mental states from cartoon stories	21	56	30	-2
0	choice	Inferring mental states from cartoon stories	21	26	-10	-16
0	choice	Inferring mental states from cartoon stories	21	-12	0	72
0	choice	Inferring mental states from cartoon stories	21	14	2	72
0	choice	Inferring mental states from cartoon stories	21	-12	-88	32
0	choice	Inferring mental states from cartoon stories	21	-42	-44	-20
0	choice	Inferring mental states from cartoon stories	21	-4	-12	2
0	choice	Inferring mental states from cartoon stories	21	-4	16	62
0	choice	Inferring mental states from cartoon stories	21	-24	-2	-24
0	choice	Inferring mental states from cartoon stories	21	52	6	38
0	choice	Inferring mental states from cartoon stories	21	-58	-32	0
0	choice	Inferring mental states from cartoon stories	21	-2	-76	4
0	choice	Inferring mental states from cartoon stories	21	50	-64	24
0	choice	Inferring mental states from cartoon stories	21	-4	14	62
0	choice	Inferring mental states from cartoon stories	21	8	50	40
0	choice	Inferring mental states from cartoon stories	21	-44	28	-6
0	choice	Inferring mental states from cartoon stories	21	-6	54	32
0	choice	Inferring mental states from cartoon stories	21	-52	4	-16
0	choice	Inferring mental states from cartoon stories	21	4	12	66
0	choice	Inferring mental states from cartoon stories	21	-60	-44	20
0	choice	Inferring mental states from cartoon stories	21	44	-62	-20
0	choice	Inferring mental states from cartoon stories	21	20	-54	6
0	choice	Inferring mental states from cartoon stories	21	12	-86	34
0	choice	Inferring mental states from cartoon stories	21	12	-86	34
0	choice	Inferring mental states from cartoon stories	21	-24	-2	-24
0	choice	Inferring mental states from cartoon stories	21	-60	-32	-2
0	choice	Inferring mental states from cartoon stories	21	44	-80	-10
0	choice	Inferring mental states from cartoon stories	21	-58	-50	34
0	choice	Inferring mental states from cartoon stories	21	30	0	-20
0	choice	Inferring mental states from cartoon stories	21	58	-30	30
0	choice	Inferring mental states from cartoon stories	21	54	-58	-8
0	choice	Inferring mental states from cartoon stories	21	-28	-44	58
0	choice	Inferring mental states from cartoon stories	21	32	-38	44
0	choice	Inferring mental states from cartoon stories	21	46	-68	-2
0	choice	Inferring mental states from cartoon stories	21	-48	-74	6
0	choice	Inferring mental states from cartoon stories	21	46	-44	-20
0	choice	Inferring mental states from cartoon stories	21	34	-90	12
0	choice	Inferring mental states from cartoon stories	21	-18	-96	4
0	choice	Inferring mental states from cartoon stories	21	-42	-44	-20
0	choice	Inferring mental states from cartoon stories	21	44	-32	2
0	choice	Inferring mental states from cartoon stories	21	52	8	-24
0	choice	Inferring mental states from cartoon stories	21	24	-54	56
[truncated: 81 more rows]

## Sheet: Supplementary Table 4
Supplementary Table 4.
List of studies included in the Social Cues meta-analysis. Studies have been categorised based on type of social cue (biological motion or face perception or prosody). The contrast taken from each study is specified. Number of participants is provided (N). The coordinates (X,Y,Z) are provided in MNI space; coordinates from papers using Tailarach coordinates have been converted to MNI using the La…
Authors, Year	Type	contrast		N	X	Y	Z
Jastorff, J; Abdollahi, RO; Fasano, F; Orban, GA; 2016	bio_motion	biological motion> rotating motion		21	-42	-42	-20
0	bio_motion			21	-48	-56	6
0	bio_motion			21	-52	-40	12
0	bio_motion			21	-60	-38	24
0	bio_motion			21	-40	-8	50
0	bio_motion			21	-10	-4	70
0	bio_motion			21	-8	-26	46
0	bio_motion			21	46	-62	8
0	bio_motion			21	50	-42	20
0	bio_motion	body > scrambled points		21	-40	-52	-22
0	bio_motion			21	-48	-80	-4
0	bio_motion			21	-46	-62	4
0	bio_motion			21	-62	-32	26
0	bio_motion			21	-24	-4	48
0	bio_motion			21	40	-54	-20
0	bio_motion			21	42	-82	-6
0	bio_motion			21	50	-60	4
0	bio_motion			21	52	-40	22
0	bio_motion			21	60	-40	24
0	bio_motion			21	44	2	58
Lesourd, M; Afyouni, A; Geringswald, F; Cignetti, F; Raoul, L; Sein, J; Nazarian, B; Anton, JL; Grosbras, MH; 2023	bio_motion	social motion > nonsocial motion		53	7	-79	3
0	bio_motion			53	-8	-97	13
0	bio_motion			53	-3	-79	-10
0	bio_motion			53	-53	-47	8
0	bio_motion			53	-51	-42	25
0	bio_motion			53	-56	-62	10
0	bio_motion			53	47	-42	10
0	bio_motion			53	67	-39	23
0	bio_motion			53	50	-32	-3
0	bio_motion			53	-1	-52	58
0	bio_motion			53	-41	-7	53
0	bio_motion			53	-26	4	60
0	bio_motion			53	12	-4	63
0	bio_motion			53	47	1	55
0	bio_motion			53	-33	-49	35
0	bio_motion			53	-46	14	23
0	bio_motion	nonsocial motion > social motion		53	32	-92	5
0	bio_motion			53	-28	-89	0
0	bio_motion			53	17	-87	-8
0	bio_motion			53	27	-49	-18
0	bio_motion			53	-51	-22	33
0	bio_motion			53	-56	-17	18
0	bio_motion			53	-28	-47	68
0	bio_motion			53	-46	-69	-8
0	bio_motion			53	30	-12	58
0	bio_motion	transitive > intransitive		53	15	-87	-10
0	bio_motion			53	-8	-89	-10
0	bio_motion			53	30	-52	-13
0	bio_motion			53	-27	-55	-16
0	bio_motion			53	25	-7	53
0	bio_motion			53	-23	1	55
0	bio_motion			53	22	21	40
0	bio_motion			53	-33	-82	20
0	bio_motion			53	-28	-52	65
0	bio_motion			53	52	-52	-10
0	bio_motion			53	15	-47	-50
0	bio_motion			53	-13	-49	-50
0	bio_motion			53	-48	-62	23
0	bio_motion			53	12	-29	43
0	bio_motion	intransitive > transitive		53	12	-94	18
0	bio_motion			53	-11	-99	8
0	bio_motion			53	-3	-77	10
0	bio_motion			53	45	-79	-8
0	bio_motion			53	45	-44	-20
0	bio_motion			53	52	-37	8
0	bio_motion			53	52	-19	-5
0	bio_motion			53	37	-4	-45
0	bio_motion			53	-38	-4	-45
0	bio_motion			53	35	-19	40
0	bio_motion			53	40	-24	60
0	bio_motion			53	55	-14	50
Biehl, SC; Andersen, M; Waiter, GD; Pilz, KS; 2017	bio_motion	normal > random motion (young)		19	-32	-96	4
0	bio_motion			19	-40	-74	-6
0	bio_motion	normal > random motion		19	-34	-84	8
Engell, AD; McCarthy, G; 2013	bio_motion	bio > non-bio motion		121	-54	-66	10
0	bio_motion			121	56	-64	6
0	bio_motion			121	42	-46	-18
0	bio_motion			121	52	-42	14
0	bio_motion			121	62	-40	18
0	bio_motion			121	54	-62	2
0	bio_motion			121	-46	-78	6
0	bio_motion			121	46	-40	6
0	bio_motion			121	-56	-50	16
0	bio_motion			121	-40	-46	-20
Cesare, G; Dio, C; Rochat, MJ; Sinigaglia, C; Bruschweiler-Stern, N; Stern, DN; Rizzolatti, G; 2014	bio_motion	what and how > baseline		19	-10	-78	10
0	bio_motion			19	-42	-82	4
0	bio_motion			19	-38	-80	4
0	bio_motion			19	-40	-72	18
0	bio_motion			19	-62	-36	14
0	bio_motion			19	-60	-46	0
0	bio_motion			19	-46	-64	-8
0	bio_motion			19	-42	-48	52
0	bio_motion			19	-40	-32	50
0	bio_motion			19	-40	-6	64
0	bio_motion			19	0	12	52
0	bio_motion			19	-50	26	34
0	bio_motion			19	-56	10	12
0	bio_motion			19	-28	20	2
0	bio_motion			19	-26	-28	0
0	bio_motion			19	-48	-60	24
0	bio_motion			19	12	-78	14
0	bio_motion			19	56	-38	8
0	bio_motion			19	58	-34	2
0	bio_motion			19	54	-68	-8
0	bio_motion			19	32	-64	54
0	bio_motion			19	42	-40	48
0	bio_motion			19	50	40	24
0	bio_motion			19	60	18	30
0	bio_motion			19	24	-26	-4
0	bio_motion			19	46	-56	-30
0	bio_motion	what > baseline		19	-10	-78	10
0	bio_motion			19	-12	-70	-8
0	bio_motion			19	-38	-80	4
0	bio_motion			19	-48	-76	-8
0	bio_motion			19	-40	-72	-18
0	bio_motion			19	-60	-46	0
0	bio_motion			19	-46	-64	-8
0	bio_motion			19	-32	-62	58
0	bio_motion			19	-42	-48	52
0	bio_motion			19	-38	-20	44
0	bio_motion			19	-46	2	54
0	bio_motion			19	0	12	52
0	bio_motion			19	-50	26	34
0	bio_motion			19	-44	48	-12
0	bio_motion			19	-28	20	2
0	bio_motion			19	-26	-28	0
0	bio_motion			19	-48	-60	-24
0	bio_motion			19	12	-78	14
0	bio_motion			19	12	-66	-4
0	bio_motion			19	36	-92	8
0	bio_motion			19	42	-84	2
0	bio_motion			19	56	-38	8
0	bio_motion			19	50	-68	4
0	bio_motion			19	54	-68	-8
0	bio_motion			19	30	-66	54
0	bio_motion			19	34	-52	40
0	bio_motion			19	50	40	26
0	bio_motion			19	24	-26	-6
0	bio_motion			19	46	-56	-30
0	bio_motion	how > baseline		19	-10	-76	8
0	bio_motion			19	-12	-70	-8
0	bio_motion			19	-42	-82	4
0	bio_motion			19	-44	-72	8
0	bio_motion			19	-60	-46	0
0	bio_motion			19	-42	-48	52
0	bio_motion			19	-38	-20	44
0	bio_motion			19	-38	-18	64
0	bio_motion			19	0	10	50
0	bio_motion			19	-50	26	34
0	bio_motion			19	-56	10	12
0	bio_motion			19	-34	14	0
0	bio_motion			19	-26	-28	0
0	bio_motion			19	12	-78	14
0	bio_motion			19	12	-66	4
0	bio_motion			19	36	-92	8
0	bio_motion			19	48	-82	-4
0	bio_motion			19	56	-38	6
0	bio_motion			19	54	-68	-8
0	bio_motion			19	42	-38	48
0	bio_motion			19	24	-26	-4
Turella, L; Tubaldi, F; Erb, M; Grodd, W; Castiello, U; 2012	bio_motion	biological action > static		19	-26	-12	52
0	bio_motion			19	-54	6	24
0	bio_motion			19	-34	-48	58
0	bio_motion			19	28	-52	62
0	bio_motion			19	42	-38	54
0	bio_motion			19	48	-58	4
0	bio_motion			19	56	-42	16
0	bio_motion			19	-4	-90	-12
0	bio_motion			19	-50	-72	4
0	bio_motion			19	-22	-94	14
0	bio_motion			19	-22	-88	24
0	bio_motion			19	26	-80	36
0	bio_motion			19	-20	-74	-16
0	bio_motion			19	18	-70	-22
0	bio_motion			19	10	-72	-42
0	bio_motion			19	34	-44	-36
0	bio_motion			19	-16	-32	0
Anderson, LC; Bolling, DZ; Schelinski, S; Coffman, MC; Pelphrey, KA; Kaiser, MD; 2013	bio_motion	Bio motion > scrambled (adults)		48	38	-47	-12
0	bio_motion			48	59	-29	-9
0	bio_motion			48	47	-50	33
0	bio_motion			48	26	49	21
0	bio_motion			48	32	16	-9
0	bio_motion			48	14	-80	-9
0	bio_motion			48	-25	46	15
0	bio_motion			48	-43	-44	-15
0	bio_motion			48	-46	-44	-39
0	bio_motion			48	-49	1	15
0	bio_motion			48	-64	-29	27
Tremblay, P; Small, SL; 2011	bio_motion	action observation > baseline		21	-41	-43	-18
0	bio_motion			21	-29	-21	61
0	bio_motion			21	-32	-75	35
0	bio_motion			21	-35	-10	-5
0	bio_motion			21	-46	13	21
0	bio_motion			21	-33	9	57
0	bio_motion			21	-11	-34	65
0	bio_motion			21	-60	-38	-9
0	bio_motion			21	-45	38	-6
0	bio_motion			21	-43	32	27
0	bio_motion			21	-50	-11	-10
0	bio_motion			21	-47	34	9
0	bio_motion			21	-24	20	-22
0	bio_motion			21	-18	19	53
0	bio_motion			21	-39	35	-6
0	bio_motion			21	-42	16	-30
0	bio_motion			21	-46	-13	32
0	bio_motion			21	10	-74	15
0	bio_motion			21	34	-72	38
0	bio_motion			21	51	13	-18
0	bio_motion			21	33	-38	39
0	bio_motion			21	31	-20	60
0	bio_motion			21	39	-13	-27
0	bio_motion			21	32	30	-18
0	bio_motion			21	55	27	14
0	bio_motion			21	43	42	-15
0	bio_motion			21	60	-37	33
0	bio_motion			21	31	-28	57
0	bio_motion			21	15	-33	73
0	bio_motion			21	54	32	-2
0	bio_motion			21	10	-31	76
Lorey, B; Naumann, T; Pilgramm, S; Petermann, C; Bischoff, M; Zentgraf, K; Stark, R; Vaitl, D; Munzert, J; 2014	bio_motion	observe squeezing > observe aiming and limb extension-flexion		18	-15	11	49
0	bio_motion			18	60	-31	34
0	bio_motion			18	57	-25	37
0	bio_motion	observe aiming > observe squeezing and extention-flexion		18	-6	-4	58
0	bio_motion			18	3	-4	61
0	bio_motion			18	-6	-1	55
0	bio_motion			18	3	-1	64
0	bio_motion			18	-24	-7	67
0	bio_motion			18	42	-7	55
0	bio_motion			18	-42	-7	46
0	bio_motion			18	-54	-31	43
0	bio_motion			18	60	-37	25
0	bio_motion			18	-45	-34	19
0	bio_motion			18	54	-37	22
0	bio_motion			18	60	-40	25
0	bio_motion			18	-48	-25	28
0	bio_motion			18	-54	-25	40
0	bio_motion			18	-27	-85	40
0	bio_motion			18	54	-58	22
0	bio_motion			18	57	-58	19
0	bio_motion			18	-24	-46	64
0	bio_motion			18	21	-52	61
0	bio_motion			18	-6	-43	55
0	bio_motion			18	-24	-55	61
0	bio_motion			18	18	-61	55
0	bio_motion			18	-12	-79	55
0	bio_motion			18	18	-67	58
0	bio_motion			18	-33	-49	58
0	bio_motion			18	27	-49	55
0	bio_motion	observe extention-flexion > observe squeezing and aiming		18	-3	8	61
0	bio_motion			18	6	8	70
0	bio_motion			18	24	-16	73
Koul, A; Cavallo, A; Cauda, F; Costa, T; Diano, M; Pontil, M; Becchio, C; 2018	bio_motion	to drink > baseline		20	-6	-72	10
0	bio_motion			20	-20	-88	18
0	bio_motion			20	36	-64	-10
0	bio_motion			20	-26	-60	58
0	bio_motion			20	40	-46	52
0	bio_motion			20	-36	-52	56
0	bio_motion			20	18	-66	58
0	bio_motion			20	46	28	26
0	bio_motion			20	-42	0	36
0	bio_motion			20	-28	-8	60
0	bio_motion			20	44	36	20
0	bio_motion			20	40	44	-14
0	bio_motion			20	44	6	34
0	bio_motion			20	-2	8	52
0	bio_motion			20	4	14	52
0	bio_motion			20	-54	10	26
0	bio_motion			20	-44	52	-4
0	bio_motion			20	46	-66	2
0	bio_motion			20	-46	-58	2
0	bio_motion			20	62	-36	16
0	bio_motion			20	-16	-28	2
0	bio_motion			20	18	-2	2
0	bio_motion			20	-22	-42	-44
0	bio_motion			20	22	-46	-44
0	bio_motion			20	-30	24	-2
0	bio_motion	to pour > baseline		20	-6	-70	10
0	bio_motion			20	-44	-72	4
0	bio_motion			20	36	-64	-10
0	bio_motion			20	-32	-54	62
0	bio_motion			20	42	-44	50
0	bio_motion			20	-42	-42	48
0	bio_motion			20	48	28	22
0	bio_motion			20	-44	-4	34
0	bio_motion			20	44	36	19
0	bio_motion			20	42	2	44
0	bio_motion			20	-4	8	50
0	bio_motion			20	6	16	50
0	bio_motion			20	-54	10	26
0	bio_motion			20	-46	-62	2
0	bio_motion			20	48	-68	0
0	bio_motion			20	-46	-62	2
0	bio_motion			20	-18	-30	8
0	bio_motion			20	-22	-42	-44
0	bio_motion			20	10	-74	-24
0	bio_motion			20	0	-58	-36
0	bio_motion			20	-30	24	-2
Mizuguchi, N; Nakata, H; Kanosue, K; 2016	bio_motion	all observation > rest		32	42	54	-4
0	bio_motion			32	34	42	-20
0	bio_motion			32	52	36	30
0	bio_motion			32	42	2	40
0	bio_motion			32	-36	-2	46
0	bio_motion			32	-28	-46	52
0	bio_motion			32	24	-70	-8
0	bio_motion			32	48	-52	-22
0	bio_motion			32	52	-66	2
0	bio_motion			32	-38	-72	4
0	bio_motion			32	18	-74	-4
0	bio_motion			32	20	-88	22
0	bio_motion			32	0	-96	12
0	bio_motion			32	-10	-96	18
0	bio_motion			32	24	-2	-26
0	bio_motion			32	-26	-6	-28
0	bio_motion			32	24	-28	-6
0	bio_motion			32	-24	-26	-10
Bello, JP; Modrono, C; Marcano, F; Gonzalez-Mora, JL; 2013	bio_motion	index-thumb > control		19	52	-42	18
0	bio_motion			19	-46	-40	22
0	bio_motion			19	-34	-38	48
0	bio_motion			19	-36	-44	54
0	bio_motion			19	56	-30	18
0	bio_motion			19	30	-38	48
0	bio_motion			19	-54	-20	18
0	bio_motion			19	-58	-24	38
0	bio_motion			19	40	44	4
0	bio_motion			19	50	22	8
0	bio_motion			19	42	38	-6
0	bio_motion			19	48	4	50
0	bio_motion			19	56	2	44
0	bio_motion			19	50	22	44
0	bio_motion			19	2	38	50
0	bio_motion			19	-6	4	64
0	bio_motion			19	-6	2	72
0	bio_motion			19	-50	-4	52
0	bio_motion			19	-58	10	9
0	bio_motion			19	-56	-2	44
0	bio_motion			19	-16	-22	40
0	bio_motion	middle-thumb > control		19	56	-32	22
0	bio_motion			19	-48	-40	22
0	bio_motion			19	-34	-46	52
0	bio_motion			19	32	-38	50
0	bio_motion			19	50	4	48
0	bio_motion			19	-52	-6	52
0	bio_motion	ring-thumb > control		19	-46	-40	22
0	bio_motion			19	-34	-46	52
0	bio_motion			19	30	-38	48
0	bio_motion	little-thumb > control		19	-32	-40	48
0	bio_motion			19	-46	-38	22
0	bio_motion			19	32	-38	50
0	bio_motion			19	-50	-4	52
0	bio_motion			19	-58	-2	40
Di Cesare, G; Valente, G; Di Dio, C; Ruffaldi, E; Bergamasco, M; Goebel, R; Rizzolatti, G; 2016	bio_motion	velocity > baseline		16	-22	-89	15
0	bio_motion			16	-10	13	42
0	bio_motion			16	-10	-56	-33
0	bio_motion			16	-34	40	18
0	bio_motion			16	-49	-44	3
0	bio_motion			16	-25	-11	48
0	bio_motion			16	-49	7	30
0	bio_motion			16	53	-53	24
0	bio_motion			16	35	34	27
0	bio_motion			16	5	-53	42
0	bio_motion			16	44	-32	-12
0	bio_motion			16	35	-20	30
0	bio_motion			16	23	55	12
0	bio_motion			16	17	-11	15
Han, ZZ; Bi, YC; Chen, J; Chen, QJ; He, Y; Caramazza, A; 2013	bio_motion	human > control		16	33	-90	-3
0	bio_motion			16	-3	9	72
0	bio_motion			16	54	-3	-9
0	bio_motion			16	42	-9	-33
0	bio_motion			16	39	-27	66
0	bio_motion			16	51	9	51
0	bio_motion			16	-6	21	42
0	bio_motion			16	-57	21	33
0	bio_motion			16	-12	-33	42
0	bio_motion			16	-12	-69	33
Mazzola, V; Vuilleumier, P; Latorre, V; Petito, A; Gallese, V; Popolizio, T; Arciero, G; Bondolfi, G; 2013	bio_motion	observe > baseline (control)		23	32	-86	22
0	bio_motion			23	46	-70	-6
0	bio_motion			23	48	-70	4
0	bio_motion			23	44	-80	2
0	bio_motion			23	-42	-68	-6
0	bio_motion			23	30	-76	24
0	bio_motion			23	52	6	36
0	bio_motion			23	46	-2	44
0	bio_motion			23	44	4	30
0	bio_motion			23	58	2	40
0	bio_motion			23	30	-4	44
0	bio_motion			23	38	2	38
Simon, M; Lazzouni, L; Campbell, E; Delcenserie, A; Muise-Hennessey, A; Newman, AJ; Champoux, F; Lepore, F; 2020	bio_motion	bio motion > scrambled		16	39	-43	-20
0	bio_motion			16	-51	-70	1
0	bio_motion			16	30	26	1
0	bio_motion			16	-12	-73	-44
0	bio_motion			16	-9	-16	4
0	bio_motion			16	27	-49	49
Villiger, M; Estevez, N; Hepp-Reymond, MC; Kiper, D; Kollias, SS; Eng, K; Hotz-Boendermaker, S; 2013	bio_motion	observe > scrambled		14	6	-66	32
0	bio_motion			14	-56	-30	24
0	bio_motion			14	-46	-80	6
0	bio_motion			14	42	-74	-2
0	bio_motion			14	-14	-24	14
0	bio_motion			14	-2	-78	-22
0	bio_motion			14	40	-56	-28
Safford, AS; Hussey, EA; Parasuraman, R; Thompson, JC; 2010	bio_motion	bio > tools		30	43	-49	15
0	bio_motion			30	45	-59	25
0	bio_motion			30	-58	-48	16
Hashimoto, N; Toyomaki, A; Hirai, M; Miyamoto, T; Narita, H; Okubo, R; Kusumi, I; 2014	bio_motion	bio motion > static		17	6	-44	2
0	bio_motion			17	6	-40	2
0	bio_motion			17	48	44	20
0	bio_motion			17	7	30	-50
0	bio_motion			17	3	-30	-38
0	bio_motion			17	37	50	-68
0	bio_motion			17	37	-56	-66
0	bio_motion			17	48	-50	-38
0	bio_motion			17	11	-16	24
Lee, SM; McCarthy, G; 2016	bio_motion	bio motion > scrambled		19	-52	-74	14
0	bio_motion			19	56	-62	8
0	bio_motion			19	42	-42	-30
0	bio_motion			19	18	-90	-2
0	bio_motion			19	-20	-98	-8
0	bio_motion			19	-40	-44	-22
Di Cesare, G; Marchi, M; Lombardi, G; Gerbella, M; Sciutti, A; Rizzolatti, G; 2021	bio_motion			19	-6	8	58
0	bio_motion			19	-34	22	0
0	bio_motion			19	-38	44	18
0	bio_motion			19	58	-46	2
0	bio_motion			19	-18	-76	-40
0	bio_motion			19	40	26	-6
0	bio_motion			19	4	10	52
0	bio_motion			19	48	-24	-8
0	bio_motion			19	58	-44	4
Deen, B; Koldewyn, K; Kanwisher, N; Saxe, R; 2015	bio_motion	bio motion > shapes		19	50	-60	11
0	bio_motion			19	-57	-44	15
Shultz, S; McCarthy, G; 2014	bio_motion	rational > irrational		20	22	-86	32
0	bio_motion			20	36	-6	54
0	bio_motion			20	56	-22	36
0	bio_motion	irrational > rational		20	60	-38	20
0	bio_motion			20	-58	-50	26
Ross, PD; de Gelder, B; Crabbe, F; Grosbras, MH; 2014	bio_motion	human > non human (adults)		26	45	-46	-17
0	bio_motion			26	-42	-40	-20
0	bio_motion			26	45	-76	-8
0	bio_motion			26	-45	-76	7
0	bio_motion			26	57	-43	10
0	bio_motion			26	-63	-49	19
0	bio_motion			26	30	-49	67
0	bio_motion			26	45	17	28
0	bio_motion			26	48	5	46
0	bio_motion			26	18	-7	-14
0	bio_motion			26	-18	-7	-14
Bonda et al 1996	bio_motion	point-light displays, > non-bio motion		11	62	-55	8
0	bio_motion			11	51	-69	-5
0	bio_motion			11	51	-69	-8
0	bio_motion			11	-50	-62	21
0	bio_motion			11	-47	-30	38
Cross et al 2006	bio_motion	real dancing, > blank		10	45	-48	18
0	bio_motion			10	66	-15	30
0	bio_motion			10	-36	-36	42
0	bio_motion			10	57	-30	36
0	bio_motion			10	51	-45	9
0	bio_motion			10	57	-36	21
Grezes et al 2001	bio_motion	body, point-light displays, > non-bio motion		10	52	-60	6
Grezes et al 2007	bio_motion	body, opening doors, > static bio		16	60	-42	30
0	bio_motion			16	-60	-42	30
0	bio_motion			16	60	-44	16
0	bio_motion			16	-60	-44	16
0	bio_motion			16	48	-66	8
0	bio_motion			16	-48	-66	8
0	bio_motion			16	44	-50	-22
0	bio_motion			16	-44	-50	-22
Grossman and Blake 2002,	bio_motion	body, point-light displays, > non-bio scrambled motion		10	-43	-54	15
0	bio_motion			10	-45	-60	15
0	bio_motion			10	-49	-43	8
0	bio_motion			10	51	-49	13
0	bio_motion			10	54	-54	12
0	bio_motion			10	55	-33	3
Howard et al 1996	bio_motion	body, point-light displays, > non-bio motion		6	-49	-24	18
Iseki et al 2008	bio_motion	body, gait/stepping videos > bio scrambled		16	-50	-34	30
0	bio_motion			16	46	-62	0
0	bio_motion			16	50	-70	-2
0	bio_motion			16	-48	-68	8
Jung et al 2009	bio_motion	body, point-light displays, > non-bio scrambled motion		9	61	-52	13
0	bio_motion			9	-59	-60	29
0	bio_motion			9	-60	-48	22
0	bio_motion			9	69	-29	3
0	bio_motion			9	-58	-27	15
0	bio_motion			9	-42	-57	28
0	bio_motion			9	61	-51	1
0	bio_motion			9	59	-27	27
0	bio_motion			9	-62	-33	24
Michels et al 2005	bio_motion	body, point-light displays, > non-bio static		4	45	-71	6
0	bio_motion			4	47	-64	3
0	bio_motion			4	44	-43	-17
0	bio_motion			4	58	-43	12
0	bio_motion			4	-36	-43	-15
Peelen et al 2006	bio_motion	body, animations, > scrambled		17	49	-72	-6
0	bio_motion			17	57	-52	3
0	bio_motion			17	63	-40	22
0	bio_motion			17	-59	-38	28
Peuskens et al 2005	bio_motion	body, point-light displays, > non-bio scrambled motion		6	54	-69	6
0	bio_motion			6	-48	-69	3
0	bio_motion			6	45	-60	-18
0	bio_motion			6	57	-48	12
Pichon et al 2008	bio_motion	body, door opening > bio static		16	62	-44	16
0	bio_motion			16	-62	-44	16
0	bio_motion			16	48	-70	2
0	bio_motion			16	-48	-70	2
Santi et al 2003	bio_motion	body, point-light displays > non-bio scrambled motion		10	44	-57	-14
0	bio_motion			10	69	-45	1
0	bio_motion			10	46	-60	-2
0	bio_motion			10	62	-28	7
0	bio_motion			10	-50	-24	27
Saygin et al 2004	bio_motion	body, point-light displays, > non-bio scrambled motion		12	-48	-55	17
0	bio_motion			12	59	-60	15
0	bio_motion			12	52	-75	11
0	bio_motion			12	-57	-52	-12
Thompson et al 2005	bio_motion	body, animated mannequins, > scrambled		10	-42	-52	26
0	bio_motion			10	-42	-38	36
0	bio_motion			10	51	-52	-7
0	bio_motion			10	49	-39	16
0	bio_motion			10	47	-35	38
Zentgraf et al 2005	bio_motion	body, real gymnastics, > blank		10	-57	-33	27
Vaina et al 2001	bio_motion	body, point-light displays, > non-bio scrambled motion		5	47	-70	8
0	bio_motion			5	-48	-70	10
0	bio_motion			5	49	-70	13
Cunnington et al 2006	bio_motion	hand gestures (ASL) > scrambled static		14	64	-23	30
0	bio_motion			14	-55	-22	19
0	bio_motion			14	-48	-73	10
0	bio_motion			14	39	-76	38
Gallagher and Frith 2004	bio_motion	hand, expressive gestures, > static		12	60	-57	5
0	bio_motion			12	-55	-22	19
Grezes et al 1998	bio_motion	hand, hand movements, > static bio		10	-61	-51	13
0	bio_motion			10	-48	-66	10
0	bio_motion			10	49	-64	1
Grezes et al 1999	bio_motion	hand, hand movements, > static bio		9	-50	-70	12
0	bio_motion			9	51	-36	5
0	bio_motion			9	51	-73	2
Holle et al 2010	bio_motion	hand, narrative gestures, > blank		16	-55	-66	9
Jonas et al 2007	bio_motion	hand, finger movements, > static		17	-42	-39	39
Lui et al 2008	bio_motion	hand, mime actions, > motor imagery		16	-48	-56	0
0	bio_motion			16	40	-72	36
0	bio_motion			16	48	-40	0
0	bio_motion			16	60	-48	-4
Montgomery et al 2007	bio_motion	hand, communicative gestures, > blank		14	64	-28	41
0	bio_motion			14	51	-50	7
0	bio_motion			14	-55	-52	12
0	bio_motion			14	53	-63	4
0	bio_motion			14	-55	-68	6
Villarreal et al 2008	bio_motion	hand, meaningless movements, > blank		17	53	-69	-3
0	bio_motion			17	-44	-66	-9
0	bio_motion			17	62	-42	12
Wheaton et al 2004	bio_motion	hand, opening/closing hand, > static		12	53	-62	-2
0	bio_motion			12	55	-62	2
0	bio_motion			12	67	-35	8
0	bio_motion			12	55	-44	3
Biagi et al 2010	bio_motion	hand with ojbect, manipulating objec > static		12	46	-68	-1
0	bio_motion			12	-53	-39	17
0	bio_motion			12	60	-38	16
0	bio_motion			12	-59	-27	34
0	bio_motion			12	57	-31	35
Chong et al 2008	bio_motion	hand with object, grasping, > non-bio static		15	-42	-58	12
0	bio_motion			15	-58	-62	12
0	bio_motion			15	42	-58	12
0	bio_motion			15	50	-60	12
0	bio_motion			15	56	-56	8
0	bio_motion			15	50	-40	24
Filimon et al 2007	bio_motion	hand with object, grasping, > non-bio static		15	-45	-58	12
0	bio_motion			15	48	-72	4
0	bio_motion			15	51	-50	11
Gazzola et al 2007	bio_motion	hand with object, human/robot arm movements, > static bio + non-bio		16	50	-58	2
0	bio_motion			16	50	-40	20
Grafton et al 1996	bio_motion	hand with object, grasping, > bio + non-bio static		7	51	-36	40
0	bio_motion			7	-62	-21	-1
Meister and Iacoboni 2007	bio_motion	hand with object, hand manipulating object, > blank		14	-30	-46	40
0	bio_motion			14	44	-72	10
0	bio_motion			14	-50	-58	-14
Molnar-Szakacs et al 2006	bio_motion	hand with object, hand moving objects, > blank		14	54	-68	-2
0	bio_motion			14	54	-68	-2
0	bio_motion			14	56	-62	2
0	bio_motion			14	58	-26	42
0	bio_motion			14	52	-62	6
0	bio_motion			14	-56	-24	38
0	bio_motion			14	52	-62	6
Perani et al 2001	bio_motion	hand with object, grasping objects, > non-bio static		8	-50	-71	8
0	bio_motion			8	57	-66	1
0	bio_motion			8	-46	-31	40
0	bio_motion			8	-51	-43	-22
0	bio_motion			8	44	-52	-9
Shmuelof et al 2005	bio_motion	hand with object, hand manipulating objects, > scrambled motion		11	50	-59	12
0	bio_motion			11	-59	-21	37
Schubotz and Von Cramon 2004	bio_motion	hand with object, two handed/two object actions > non-biological prediction (cartoon shapes)		18	-49	-61	28
0	bio_motion			18	47	-58	23
0	bio_motion			18	-59	-28	38
Schubotz and Von Cramon 2009	bio_motion	hand with object, two handed/two object actions > non-biological prediction (cartoon shapes)		18	-62	-20	37
0	bio_motion			18	51	-55	3
0	bio_motion			18	48	-47	-7
Tai et al 2004	bio_motion	hand with object, grasping, > bio static		7	-46	-70	8
0	bio_motion			7	50	-66	4
Turella et al 2009	bio_motion	hand with object, arm grasping, > non-bio + bio static		16	44	-66	0
0	bio_motion			16	66	-36	18
van Leeuwen et al., 2014	prosody	focus-accent disagreement > focus-accent agreement		16	-60	-24	4
0	prosody	focus-accent disagreement > focus-accent agreement		16	-32	28	-4
0	prosody	focus-accent disagreement > focus-accent agreement		16	-50	22	-6
0	prosody	focus-accent disagreement > focus-accent agreement		16	-46	-4	28
0	prosody	focus-accent disagreement > focus-accent agreement		16	46	-26	10
0	prosody	focus-accent agreement > focus-accent disagreement		16	16	-54	42
0	prosody	focus-accent agreement > focus-accent disagreement		16	-16	-48	46
0	prosody	focus-accent agreement > focus-accent disagreement		16	0	-52	40
0	prosody	focus-accent agreement > focus-accent disagreement		16	16	62	26
0	prosody	focus-accent agreement > focus-accent disagreement		16	-14	8	16
0	prosody	focus-accent agreement > focus-accent disagreement		16	56	-64	22
0	prosody	focus-accent agreement > focus-accent disagreement		16	-26	40	38
Wildgruber et al., 2004	prosody	affective vs. linguistic		10	-21	45	-12
0	prosody	affective vs. linguistic		10	21	51	-12
0	prosody	linguistic vs. affective		10	-54	24	3
Heisterüber et al., 2014	prosody	conjunction analysis		25	57	-19	-2
0	prosody	conjunction analysis		25	57	-28	-5
0	prosody	conjunction analysis		25	-51	-22	4
0	prosody	conjunction analysis		25	-60	-31	4
0	prosody	conjunction analysis		25	-33	20	1
0	prosody	conjunction analysis		25	-57	8	16
0	prosody	conjunction analysis		25	33	26	-5
0	prosody	conjunction analysis		25	-3	-4	58
0	prosody	conjunction analysis		25	-45	-43	43
0	prosody	conjunction analysis		25	39	-43	43
0	prosody	conjunction analysis		25	-48	-4	46
0	prosody	conjunction analysis		25	57	11	37
0	prosody	conjunction analysis		25	-27	-4	52
0	prosody	conjunction analysis		25	6	-67	-20
Heisterüber et al., 2014	prosody	suprasegmental vs. segmental		25	51	17	16
0	prosody	suprasegmental vs. segmental		25	54	29	22
[truncated: 956 more rows]
